# Supplementary material for: Capturing the primordial Kras mutation initiating urethane carcinogenesis
Source: Nat Commun. 2020 Apr 14;11:1800. doi: 10.1038/s41467-020-15660-8 (PMC7156420; doi:10.1038/s41467-020-15660-8)
Supplement: Supplementary file 4 — Supplementary Data 1 [file 41467_2020_15660_MOESM4_ESM.xlsx]

## Sheet: Sheet1
Barcode recovery and MDS primers for all samples
Experiment/Tissue	MDS target	Sample	No. of barcodes pass filter	Detection limit	Sequencing Library ID	Mouse cohort	Barcode primer	Exon-specific reverse primer
Barcode recovery at different depths	Kras exon 1 transcribed strand	8.4 million raw reads	1093735	9.14298e-07	4861	NA	Kras exon 1 StuI F0	Kras exon 1 StuI R
		4.9 million raw reads	923770	1.08252e-06	4861	NA	Kras exon 1 StuI F1	Kras exon 1 StuI R
		4.0 million raw reads	746050	1.34039e-06	4861	NA	Kras exon 1 StuI F2	Kras exon 1 StuI R
		2.1 million raw reads	520780	1.9202e-06	4861	NA	Kras exon 1 StuI F3	Kras exon 1 StuI R
		6.4 million raw reads	854452	1.17034e-06	4861	NA	Kras exon 1 StuI F4	Kras exon 1 StuI R
		8.7 million raw reads	895432	1.11678e-06	4861	NA	Kras exon 1 StuI F5	Kras exon 1 StuI R
		3.2 million raw reads	446421	2.24004e-06	4861	NA	Kras exon 1 StuI F6	Kras exon 1 StuI R
		4.6 million raw reads	644094	1.55257e-06	4861	NA	Kras exon 1 StuI F7	Kras exon 1 StuI R
Assay validation		Kras exon 1 mutant plasmid spiked into lungs	2662983	3.75519e-07	5012	NA	Kras exon 1 StuI F5	Kras exon 1 StuI R0
		Kras exon 1 mutant plasmid spiked into MEFs	3896127	2.56665e-07	5012	NA	Kras exon 1 StuI F3	Kras exon 1 StuI R0
	Kras exon 2 non-transcribed strand	Kras exon 2 mutant plasmid spiked into MEFs	971711	1.02911e-06	4861	NA	Kras exon 2 XmnI F0	Kras exon 2 XmnI R
lung	Kras exon 2 non-transcribed strand	UR_1w_1	3063427	3.26432e-07	5212	Cohort 1	Kras exon 2 XmnI F0	Kras exon 2 XmnI R3
		UR_1w_2	2716143	3.68169e-07	5212	Cohort 1	Kras exon 2 XmnI F0	Kras exon 2 XmnI R4
		UR_1w_3	1776364	5.62948e-07	5212	Cohort 1	Kras exon 2 XmnI F0	Kras exon 2 XmnI R5
		UR_1w_4	684550	1.46081e-06	5600	Cohort 2	Kras exon 2 XmnI F0	Kras exon 2 XmnI R4
		UR_1w_5	1218855	8.20442e-07	5600	Cohort 2	Kras exon 2 XmnI F0	Kras exon 2 XmnI R5
		UR_1w_6	1317353	7.59098e-07	5600	Cohort 2	Kras exon 2 XmnI F0	Kras exon 2 XmnI R6
		UR_1w_7	444493	2.24975e-06	5600	Cohort 2	Kras exon 2 XmnI F0	Kras exon 2 XmnI R7
		UR_2w_1	1882953	5.31081e-07	5212	Cohort 1	Kras exon 2 XmnI F1	Kras exon 2 XmnI R1
		UR_2w_2	1312510	7.61899e-07	5212	Cohort 1	Kras exon 2 XmnI F1	Kras exon 2 XmnI R2
		UR_2w_3	4505733	2.21939e-07	5212	Cohort 1	Kras exon 2 XmnI F1	Kras exon 2 XmnI R3
		UR_2w_4	404478	2.47232e-06	6116B2	Cohort 3	Kras exon 2 XmnI F1	Kras exon 2 XmnI R5
		UR_3w_1	1814496	5.51117e-07	5212	Cohort 1	Kras exon 2 XmnI F1	Kras exon 2 XmnI R7
		UR_3w_2	1436770	6.96006e-07	5212	Cohort 1	Kras exon 2 XmnI F2	Kras exon 2 XmnI R0
		UR_3w_3	2934736	3.40746e-07	5212	Cohort 1	Kras exon 2 XmnI F2	Kras exon 2 XmnI R1
		UR_3w_4	340120	2.94014e-06	6116B2	Cohort 3	Kras exon 2 XmnI F1	Kras exon 2 XmnI R7
		UR_4w_1	1041925	9.59762e-07	5212	Cohort 1	Kras exon 2 XmnI F2	Kras exon 2 XmnI R5
		UR_4w_2	1295897	7.71666e-07	5212	Cohort 1	Kras exon 2 XmnI F2	Kras exon 2 XmnI R6
		UR_4w_3	474747	2.10639e-06	5600	Cohort 2	Kras exon 2 XmnI F1	Kras exon 2 XmnI R2
		UR_4w_4	321039	3.11489e-06	6116B2	Cohort 3	Kras exon 2 XmnI F2	Kras exon 2 XmnI R0
		PBS_1w_1	1278172	7.82367e-07	5212	Cohort 1	Kras exon 2 XmnI F0	Kras exon 2 XmnI R0
		PBS_1w_2	589700	1.69578e-06	5212	Cohort 1	Kras exon 2 XmnI F0	Kras exon 2 XmnI R1
		PBS_1w_3	611035	1.63657e-06	5212	Cohort 1	Kras exon 2 XmnI F0	Kras exon 2 XmnI R2
		PBS_1w_4	797892	1.2533e-06	5600	Cohort 2	Kras exon 2 XmnI F0	Kras exon 2 XmnI R0
		PBS_1w_5	1330501	7.51597e-07	5600	Cohort 2	Kras exon 2 XmnI F0	Kras exon 2 XmnI R1
		PBS_1w_6	526172	1.90052e-06	5600	Cohort 2	Kras exon 2 XmnI F0	Kras exon 2 XmnI R2
		PBS_1w_7	610114	1.63904e-06	5600	Cohort 2	Kras exon 2 XmnI F0	Kras exon 2 XmnI R3
		PBS_2w_1	1072604	9.32311e-07	5212	Cohort 1	Kras exon 2 XmnI F0	Kras exon 2 XmnI R6
		PBS_2w_2	470686	2.12456e-06	5212	Cohort 1	Kras exon 2 XmnI F0	Kras exon 2 XmnI R7
		PBS_2w_3	3105424	3.22017e-07	5212	Cohort 1	Kras exon 2 XmnI F1	Kras exon 2 XmnI R0
		PBS_2w_4	282405	3.54101e-06	6116B2	Cohort 3	Kras exon 2 XmnI F1	Kras exon 2 XmnI R4
		PBS_3w_1	1817604	5.50175e-07	5212	Cohort 1	Kras exon 2 XmnI F1	Kras exon 2 XmnI R4
		PBS_3w_2	2964993	3.37269e-07	5212	Cohort 1	Kras exon 2 XmnI F1	Kras exon 2 XmnI R5
		PBS_3w_3	1648970	6.06439e-07	5212	Cohort 1	Kras exon 2 XmnI F1	Kras exon 2 XmnI R6
		PBS_3w_4	573599	1.74338e-06	6116B2	Cohort 3	Kras exon 2 XmnI F1	Kras exon 2 XmnI R6
		PBS_4w_1	1060802	9.42683e-07	5212	Cohort 1	Kras exon 2 XmnI F2	Kras exon 2 XmnI R2
		PBS_4w_2	1144602	8.73666e-07	5212	Cohort 1	Kras exon 2 XmnI F2	Kras exon 2 XmnI R3
		PBS_4w_3	1249887	8.00072e-07	5212	Cohort 1	Kras exon 2 XmnI F2	Kras exon 2 XmnI R4
		PBS_4w_4	658485	1.51864e-06	5600	Cohort 2	Kras exon 2 XmnI F1	Kras exon 2 XmnI R0
		PBS_4w_5	658293	1.51908e-06	5600	Cohort 2	Kras exon 2 XmnI F1	Kras exon 2 XmnI R1
	Kras exon 2 transcribed strand	UR_3w_1	1301050	7.6861e-07	5339	Cohort 1	Kras exon 2 PleI F1	Kras exon 2 PleI R1
		UR_3w_2	1397167	7.15734e-07	5339	Cohort 1	Kras exon 2 PleI F2	Kras exon 2 PleI R0
		UR_3w_3	1028256	9.7252e-07	5339	Cohort 1	Kras exon 2 PleI F2	Kras exon 2 PleI R1
		UR_3w_4	189492	5.27727e-06	6116A, 6116B1, 6116B2	Cohort 3	Kras exon 2 PleI F0	Kras exon 2 PleI R1
		PBS_3w_1	1554848	6.4315e-07	5339	Cohort 1	Kras exon 2 PleI F0	Kras exon 2 PleI R0
		PBS_3w_2	1399422	7.14581e-07	5339	Cohort 1	Kras exon 2 PleI F0	Kras exon 2 PleI R1
		PBS_3w_3	1434474	6.9712e-07	5339	Cohort 1	Kras exon 2 PleI F1	Kras exon 2 PleI R0
		PBS_3w_4	238117	4.19962e-06	6116A, 6116B1, 6116B2	Cohort 3	Kras exon 2 PleI F0	Kras exon 2 PleI R0
	Kras exon 1 transcribed strand	UR_1w_1	327989	3.04888e-06	5284	Cohort 1	Kras exon 1 StuI F3	Kras exon 1 StuI R1
		UR_1w_2	1027964	9.72797e-07	6116B2	Cohort 3	Kras exon 1 StuI F2	Kras exon 1 StuI R0
		UR_1w_3	1325015	7.54708e-07	6116B2	Cohort 3	Kras exon 1 StuI F3	Kras exon 1 StuI R0
		UR_1w_4	1583284	6.31599e-07	6116B2	Cohort 3	Kras exon 1 StuI F4	Kras exon 1 StuI R0
		UR_2w_1	1538930	6.49802e-07	5284	Cohort 1	Kras exon 1 StuI F7	Kras exon 1 StuI R1
		UR_2w_2	817585	1.22311e-06	5284	Cohort 1	Kras exon 1 StuI F8	Kras exon 1 StuI R1
		UR_3w_1	1374754	7.27403e-07	5284	Cohort 1	Kras exon 1 StuI F3	Kras exon 1 StuI R2
		UR_3w_2	1480679	6.75366e-07	5284	Cohort 1	Kras exon 1 StuI F4	Kras exon 1 StuI R2
		UR_3w_3	2297177	4.35317e-07	5284	Cohort 1	Kras exon 1 StuI F5	Kras exon 1 StuI R2
		UR_4w_1	1505520	6.64222e-07	5284	Cohort 1	Kras exon 1 StuI F7	Kras exon 1 StuI R2
		UR_4w_2	1319092	7.58097e-07	5284	Cohort 1	Kras exon 1 StuI F8	Kras exon 1 StuI R2
		UR_4w_3	1136941	8.79553e-07	6116B2	Cohort 3	Kras exon 1 StuI F5	Kras exon 1 StuI R1
		UR_4w_4	1271447	7.86505e-07	6116B2	Cohort 3	Kras exon 1 StuI F6	Kras exon 1 StuI R1
		PBS_1w_1	1874803	5.33389e-07	5284	Cohort 1	Kras exon 1 StuI F0	Kras exon 1 StuI R1
		PBS_1w_2	669336	1.49402e-06	5284	Cohort 1	Kras exon 1 StuI F1	Kras exon 1 StuI R1
		PBS_1w_3	942631	1.06086e-06	6116B2	Cohort 3	Kras exon 1 StuI F0	Kras exon 1 StuI R0
		PBS_1w_4	1.79108e+06	5.58324e-07	6116B2	Cohort 3	Kras exon 1 StuI F1	Kras exon 1 StuI R0
		PBS_3w_1	1104616	9.05292e-07	5284	Cohort 1	Kras exon 1 StuI F0	Kras exon 1 StuI R2
		PBS_3w_2	1561128	6.40562e-07	5284	Cohort 1	Kras exon 1 StuI F1	Kras exon 1 StuI R2
		PBS_3w_3	1259727	7.93823e-07	5284	Cohort 1	Kras exon 1 StuI F2	Kras exon 1 StuI R2
		PBS_4w_1	547577	1.82623e-06	5284	Cohort 1	Kras exon 1 StuI F6	Kras exon 1 StuI R2
		PBS_4w_2	233040	4.29111e-06	6116B2	Cohort 3	Kras exon 1 StuI F7	Kras exon 1 StuI R1
		PBS_4w_3	234861	4.25784e-06	6116B2	Cohort 3	Kras exon 1 StuI F8	Kras exon 1 StuI R1
		PBS_4w_4	336421	2.97247e-06	6116B2	Cohort 3	Kras exon 1 StuI F0	Kras exon 1 StuI R2
	Kras exon 1 non-transcribed strand	UR_1w_1	396930	2.51934e-06	5600	Cohort 2	Kras exon 1 EcoRV F0	Kras exon 1 EcoRV R3
		UR_1w_2	1021861	9.78607e-07	5600	Cohort 2	Kras exon 1 EcoRV F1	Kras exon 1 EcoRV R0
		UR_1w_3	964145	1.03719e-06	5600	Cohort 2	Kras exon 1 EcoRV F1	Kras exon 1 EcoRV R1
		UR_1w_4	540084	1.85156e-06	6116A, 6116B1, 6116B2	Cohort 3	Kras exon 1 EcoRV F0	Kras exon 1 EcoRV R2
		UR_4w_1	714456	1.39967e-06	5600	Cohort 2	Kras exon 1 EcoRV F2	Kras exon 1 EcoRV R0
		UR_4w_2	805465	1.24152e-06	6116A, 6116B1, 6116B2	Cohort 3	Kras exon 1 EcoRV F0	Kras exon 1 EcoRV R3
		UR_4w_3	387866	2.57821e-06	6116A, 6116B1, 6116B2	Cohort 3	Kras exon 1 EcoRV F1	Kras exon 1 EcoRV R0
		UR_4w_4	764383	1.30824e-06	6116A, 6116B1, 6116B2	Cohort 3	Kras exon 1 EcoRV F1	Kras exon 1 EcoRV R1
		PBS_1w_1	251639	3.97395e-06	5600	Cohort 2	Kras exon 1 EcoRV F0	Kras exon 1 EcoRV R0
		PBS_1w_2	384966	2.59763e-06	5600	Cohort 2	Kras exon 1 EcoRV F0	Kras exon 1 EcoRV R1
		PBS_1w_3	316261	3.16195e-06	5600	Cohort 2	Kras exon 1 EcoRV F0	Kras exon 1 EcoRV R2
		PBS_1w_4	295394	3.38531e-06	6116A, 6116B1, 6116B2	Cohort 3	Kras exon 1 EcoRV F0	Kras exon 1 EcoRV R0
		PBS_1w_5	414434	2.41293e-06	6116A, 6116B1, 6116B2	Cohort 3	Kras exon 1 EcoRV F0	Kras exon 1 EcoRV R1
		PBS_4w_1	910215	1.09864e-06	5600	Cohort 2	Kras exon 1 EcoRV F1	Kras exon 1 EcoRV R2
		PBS_4w_2	1122263	8.91057e-07	5600	Cohort 2	Kras exon 1 EcoRV F1	Kras exon 1 EcoRV R3
		PBS_4w_3	301409	3.31775e-06	6116A, 6116B1, 6116B2	Cohort 3	Kras exon 1 EcoRV F1	Kras exon 1 EcoRV R3
	Hras exon 2 non-transcribed strand	UR_1w_1	1208637	8.27378e-07	5600	Cohort 2	Hras exon 2 HphI F1	Hras exon 2 HphI R0
		UR_1w_2	1022670	9.77833e-07	5600	Cohort 2	Hras exon 2 HphI F1	Hras exon 2 HphI R1
		UR_1w_3	1563129	6.39742e-07	5600	Cohort 2	Hras exon 2 HphI F1	Hras exon 2 HphI R2
		UR_1w_4	1086642	9.20266e-07	5600	Cohort 2	Hras exon 2 HphI F1	Hras exon 2 HphI R3
		UR_4w_1	1372642	7.28522e-07	5600	Cohort 2	Hras exon 2 HphI F2	Hras exon 2 HphI R2
		UR_4w_2	754728	1.32498e-06	6116A, 6116B1, 6116B2	Cohort 3	Hras exon 2 HphI F0	Hras exon 2 HphI R0
		UR_4w_3	455349	2.19612e-06	6116A, 6116B1, 6116B2	Cohort 3	Hras exon 2 HphI F1	Hras exon 2 HphI R0
		UR_4w_4	633461	1.57863e-06	6116A, 6116B1, 6116B2	Cohort 3	Hras exon 2 HphI F2	Hras exon 2 HphI R0
		PBS_1w_1	1293096	7.73338e-07	5600	Cohort 2	Hras exon 2 HphI F0	Hras exon 2 HphI R0
		PBS_1w_2	1898871	5.26629e-07	5600	Cohort 2	Hras exon 2 HphI F0	Hras exon 2 HphI R1
		PBS_1w_3	1596932	6.26201e-07	5600	Cohort 2	Hras exon 2 HphI F0	Hras exon 2 HphI R2
		PBS_1w_4	2307695	4.33333e-07	5600	Cohort 2	Hras exon 2 HphI F0	Hras exon 2 HphI R3
		PBS_4w_1	1355491	7.3774e-07	5600	Cohort 2	Hras exon 2 HphI F2	Hras exon 2 HphI R0
		PBS_4w_2	1461376	6.84287e-07	5600	Cohort 2	Hras exon 2 HphI F2	Hras exon 2 HphI R1
		PBS_4w_3	776902	1.28716e-06	6116A, 6116B1, 6116B2	Cohort 3	Hras exon 2 HphI F0	Hras exon 2 HphI R1
		PBS_4w_4	333916	2.99477e-06	6116A, 6116B1, 6116B2	Cohort 3	Hras exon 2 HphI F1	Hras exon 2 HphI R1
liver	Kras exon 2 non-transcribed strand	UR_1w_1	467629	2.13845e-06	5339	Cohort 1	Kras exon 2 XmnI F0	Kras exon 2 XmnI R3
		UR_1w_2	225313	4.43827e-06	5339	Cohort 1	Kras exon 2 XmnI F0	Kras exon 2 XmnI R5
		UR_1w_3	200539	4.98656e-06	6116B2	Cohort 3	Kras exon 2 XmnI F0	Kras exon 2 XmnI R3
		UR_1w_4	279780	3.57424e-06	6116B2	Cohort 3	Kras exon 2 XmnI F0	Kras exon 2 XmnI R4
		UR_1w_5	255875	3.90816e-06	6116B2	Cohort 3	Kras exon 2 XmnI F0	Kras exon 2 XmnI R5
		UR_4w_1	204617	4.88718e-06	5339	Cohort 1	Kras exon 2 XmnI F1	Kras exon 2 XmnI R1
		UR_4w_2	821673	1.21703e-06	5339	Cohort 1	Kras exon 2 XmnI F1	Kras exon 2 XmnI R2
		UR_4w_3	202579	4.93635e-06	6116B2	Cohort 3	Kras exon 2 XmnI F2	Kras exon 2 XmnI R1
		UR_4w_4	244192	4.09514e-06	6116B2	Cohort 3	Kras exon 2 XmnI F2	Kras exon 2 XmnI R2
		PBS_1w_1	164333	6.08521e-06	5339	Cohort 1	Kras exon 2 XmnI F0	Kras exon 2 XmnI R1
		PBS_1w_2	673157	1.48554e-06	5339	Cohort 1	Kras exon 2 XmnI F0	Kras exon 2 XmnI R2
		PBS_1w_3	180399	5.54327e-06	6116B2	Cohort 3	Kras exon 2 XmnI F0	Kras exon 2 XmnI R0
		PBS_1w_4	208369	4.79918e-06	6116B2	Cohort 3	Kras exon 2 XmnI F0	Kras exon 2 XmnI R1
		PBS_1w_5	203083	4.9241e-06	6116B2	Cohort 3	Kras exon 2 XmnI F0	Kras exon 2 XmnI R2
		PBS_4w_1	364761	2.74152e-06	5339	Cohort 1	Kras exon 2 XmnI F0	Kras exon 2 XmnI R6
		PBS_4w_2	967700	1.03338e-06	5339	Cohort 1	Kras exon 2 XmnI F0	Kras exon 2 XmnI R7
		PBS_4w_3	741718	1.34822e-06	5339	Cohort 1	Kras exon 2 XmnI F1	Kras exon 2 XmnI R0
		PBS_4w_4	318551	3.13921e-06	6116B2	Cohort 3	Kras exon 2 XmnI F0	Kras exon 2 XmnI R6
pancreas	Kras exon 2 non-transcribed strand	UR_1w_1	1209008	8.27124e-07	5339	Cohort 1	Kras exon 2 XmnI F1	Kras exon 2 XmnI R6
		UR_1w_2	1249023	8.00626e-07	5339	Cohort 1	Kras exon 2 XmnI F1	Kras exon 2 XmnI R7
		UR_1w_3	1165070	8.58318e-07	5339	Cohort 1	Kras exon 2 XmnI F2	Kras exon 2 XmnI R0
		UR_4w_1	681710	1.4669e-06	5339	Cohort 1	Kras exon 2 XmnI F2	Kras exon 2 XmnI R4
		UR_4w_2	1112387	8.98968e-07	5339	Cohort 1	Kras exon 2 XmnI F2	Kras exon 2 XmnI R5
		UR_4w_3	177071	5.64745e-06	6116B2	Cohort 3	Kras exon 2 XmnI F2	Kras exon 2 XmnI R3
		PBS_1w_1	1405523	7.11479e-07	5339	Cohort 1	Kras exon 2 XmnI F1	Kras exon 2 XmnI R3
		PBS_1w_2	1268464	7.88355e-07	5339	Cohort 1	Kras exon 2 XmnI F1	Kras exon 2 XmnI R4
		PBS_1w_3	1093640	9.14378e-07	5339	Cohort 1	Kras exon 2 XmnI F1	Kras exon 2 XmnI R5
		PBS_1w_4	193894	5.15746e-06	6116B2	Cohort 3	Kras exon 2 XmnI F1	Kras exon 2 XmnI R0
		PBS_4w_1	808780	1.23643e-06	5339	Cohort 1	Kras exon 2 XmnI F2	Kras exon 2 XmnI R1
		PBS_4w_2	1.03559e+06	9.65636e-07	5339	Cohort 1	Kras exon 2 XmnI F2	Kras exon 2 XmnI R2
		PBS_4w_3	736769	1.35728e-06	5339	Cohort 1	Kras exon 2 XmnI F2	Kras exon 2 XmnI R3
		PBS_4w_4	152512	6.55686e-06	6116B2	Cohort 3	Kras exon 2 XmnI F1	Kras exon 2 XmnI R2

## Sheet: Sheet2
MDS primer sequences
Kras exon 1 transcribed strand
Forward primers
Name	Forward adaptor	Index	Barcode	Primer
Kras exon 1 StuI F0	TACGGCGACCACCGAGATCTACACTCTTTCCCTACACGACGCTCTTCCGATCT	None	NNNNNNNNNNNNNN	CCTGCTGAAAATGACTGAG
Kras exon 1 StuI F1	TACGGCGACCACCGAGATCTACACTCTTTCCCTACACGACGCTCTTCCGATCT	A	NNNNNNNNNNNNNN	CCTGCTGAAAATGACTGAG
Kras exon 1 StuI F2	TACGGCGACCACCGAGATCTACACTCTTTCCCTACACGACGCTCTTCCGATCT	GA	NNNNNNNNNNNNNN	CCTGCTGAAAATGACTGAG
Kras exon 1 StuI F3	TACGGCGACCACCGAGATCTACACTCTTTCCCTACACGACGCTCTTCCGATCT	CGA	NNNNNNNNNNNNNN	CCTGCTGAAAATGACTGAG
Kras exon 1 StuI F4	TACGGCGACCACCGAGATCTACACTCTTTCCCTACACGACGCTCTTCCGATCT	TCGA	NNNNNNNNNNNNNN	CCTGCTGAAAATGACTGAG
Kras exon 1 StuI F5	TACGGCGACCACCGAGATCTACACTCTTTCCCTACACGACGCTCTTCCGATCT	G	NNNNNNNNNNNNNN	CCTGCTGAAAATGACTGAG
Kras exon 1 StuI F6	TACGGCGACCACCGAGATCTACACTCTTTCCCTACACGACGCTCTTCCGATCT	CG	NNNNNNNNNNNNNN	CCTGCTGAAAATGACTGAG
Kras exon 1 StuI F7	TACGGCGACCACCGAGATCTACACTCTTTCCCTACACGACGCTCTTCCGATCT	TCG	NNNNNNNNNNNNNN	CCTGCTGAAAATGACTGAG
Kras exon 1 StuI F8	TACGGCGACCACCGAGATCTACACTCTTTCCCTACACGACGCTCTTCCGATCT	ATCG	NNNNNNNNNNNNNN	CCTGCTGAAAATGACTGAG
Reverse primers
Name	Reverse adaptor	Index	Primer
Kras exon 1 StuI R	AAGCAGAAGACGGCATACGAGATCGGTCTCGGCATTCCTGCTGAACCGCTCTTC CGATCT	None	CTCTATCGTAGGGTCATACTCAT
Kras exon 1 StuI R0	CAAGCAGAAGACGGCATACGAGATGTGACTGGAGTTCAGACGTGTGCTCTTCC GATCT	None	CTCTATCGTAGGGTCATACTCAT
Kras exon 1 StuI R1	CAAGCAGAAGACGGCATACGAGATGTGACTGGAGTTCAGACGTGTGCTCTTCC GATCT	A	CTCTATCGTAGGGTCATACTCAT
Kras exon 1 StuI R2	CAAGCAGAAGACGGCATACGAGATGTGACTGGAGTTCAGACGTGTGCTCTTCC GATCT	GA	CTCTATCGTAGGGTCATACTCAT
Kras exon 2 non-transcribed strand
Forward primers
Name	Forward adaptor	Index	Barcode	Primer
Kras exon 2 XmnI F0	TACGGCGACCACCGAGATCTACACTCTTTCCCTACACGACGCTCTTCCGATCT	None	NNNNNNNNNNNNNN	TCTTCAAATGATTTAGTATTATTTATGGC
Kras exon 2 XmnI F1	TACGGCGACCACCGAGATCTACACTCTTTCCCTACACGACGCTCTTCCGATCT	A	NNNNNNNNNNNNNN	TCTTCAAATGATTTAGTATTATTTATGGC
Kras exon 2 XmnI F2	TACGGCGACCACCGAGATCTACACTCTTTCCCTACACGACGCTCTTCCGATCT	GA	NNNNNNNNNNNNNN	TCTTCAAATGATTTAGTATTATTTATGGC
Reverse primers
Name	Reverse adaptor	Index	Primer
Kras exon 2 XmnI R	AAGCAGAAGACGGCATACGAGATCGGTCTCGGCATTCCTGCTGAACCGCTCTTC CGATCT	A	GACTCCTACAGGAAACAAGT
Kras exon 2 XmnI R0	CAAGCAGAAGACGGCATACGAGATGTGACTGGAGTTCAGACGTGTGCTCTTCC GATCT	None	GACTCCTACAGGAAACAAGT
Kras exon 2 XmnI R1	CAAGCAGAAGACGGCATACGAGATGTGACTGGAGTTCAGACGTGTGCTCTTCC GATCT	A	GACTCCTACAGGAAACAAGT
Kras exon 2 XmnI R2	CAAGCAGAAGACGGCATACGAGATGTGACTGGAGTTCAGACGTGTGCTCTTCC GATCT	GA	GACTCCTACAGGAAACAAGT
Kras exon 2 XmnI R3	CAAGCAGAAGACGGCATACGAGATGTGACTGGAGTTCAGACGTGTGCTCTTCC GATCT	CGA	GACTCCTACAGGAAACAAGT
Kras exon 2 XmnI R4	CAAGCAGAAGACGGCATACGAGATGTGACTGGAGTTCAGACGTGTGCTCTTCC GATCT	TCGA	GACTCCTACAGGAAACAAGT
Kras exon 2 XmnI R5	CAAGCAGAAGACGGCATACGAGATGTGACTGGAGTTCAGACGTGTGCTCTTCC GATCT	G	GACTCCTACAGGAAACAAGT
Kras exon 2 XmnI R6	CAAGCAGAAGACGGCATACGAGATGTGACTGGAGTTCAGACGTGTGCTCTTCC GATCT	CG	GACTCCTACAGGAAACAAGT
Kras exon 2 XmnI R7	CAAGCAGAAGACGGCATACGAGATGTGACTGGAGTTCAGACGTGTGCTCTTCC GATCT	TCG	GACTCCTACAGGAAACAAGT
Kras exon 2 transcribed strand
Forward primers
Name	Forward adaptor	Index	Barcode	Primer
Kras exon 2 PleI F0	TACGGCGACCACCGAGATCTACACTCTTTCCCTACACGACGCTCTTCCGATCT	A	NNNNNNNNNNNNNN	TCAGGACTCCTACAGGAAAC
Kras exon 2 PleI F1	TACGGCGACCACCGAGATCTACACTCTTTCCCTACACGACGCTCTTCCGATCT	GA	NNNNNNNNNNNNNN	TCAGGACTCCTACAGGAAAC
Kras exon 2 PleI F2	TACGGCGACCACCGAGATCTACACTCTTTCCCTACACGACGCTCTTCCGATCT	CGA	NNNNNNNNNNNNNN	TCAGGACTCCTACAGGAAAC
Reverse primers
Name	Reverse adaptor	Index	Primer
Kras exon 2 PleI R0	CAAGCAGAAGACGGCATACGAGATGTGACTGGAGTTCAGACGTGTGCTCTTCC GATCT	None	CTTTCTTATTCAACTTAAACCCAC
Kras exon 2 PleI R1	CAAGCAGAAGACGGCATACGAGATGTGACTGGAGTTCAGACGTGTGCTCTTCC GATCT	A	CTTTCTTATTCAACTTAAACCCAC
Kras exon 1 non-transcribed strand
Forward primers
Name	Forward adaptor	Index	Barcode	Primer
Kras exon 1 EcoRV F0	TACGGCGACCACCGAGATCTACACTCTTTCCCTACACGACGCTCTTCCGATCT	None	NNNNNNNNNNNNNN	ATCTTTTTCAAAGCGGCTGGCT
Kras exon 1 EcoRV F1	TACGGCGACCACCGAGATCTACACTCTTTCCCTACACGACGCTCTTCCGATCT	A	NNNNNNNNNNNNNN	ATCTTTTTCAAAGCGGCTGGCT
Kras exon 1 EcoRV F2	TACGGCGACCACCGAGATCTACACTCTTTCCCTACACGACGCTCTTCCGATCT	G	NNNNNNNNNNNNNN	ATCTTTTTCAAAGCGGCTGGCT
Reverse primers
Name	Reverse adaptor	Index	Primer
Kras exon 1 EcoRV R0	CAAGCAGAAGACGGCATACGAGATGTGACTGGAGTTCAGACGTGTGCTCTTCC GATCT	None	TATTATTTTTATTGTAAGGCCTGCTGA
Kras exon 1 EcoRV R1	CAAGCAGAAGACGGCATACGAGATGTGACTGGAGTTCAGACGTGTGCTCTTCC GATCT	A	TATTATTTTTATTGTAAGGCCTGCTGA
Kras exon 1 EcoRV R2	CAAGCAGAAGACGGCATACGAGATGTGACTGGAGTTCAGACGTGTGCTCTTCC GATCT	GA	TATTATTTTTATTGTAAGGCCTGCTGA
Kras exon 1 EcoRV R3	CAAGCAGAAGACGGCATACGAGATGTGACTGGAGTTCAGACGTGTGCTCTTCC GATCT	CGA	TATTATTTTTATTGTAAGGCCTGCTGA
Hras exon 2 non-transcribed strand
Forward primers
Name	Forward adaptor	Index	Barcode	Primer
Hras exon 2 HphI F0	TACGGCGACCACCGAGATCTACACTCTTTCCCTACACGACGCTCTTCCGATCT	None	NNNNNNNNNNNNNN	TAGGTGGCTCACCTGTACTG
Hras exon 2 HphI F1	TACGGCGACCACCGAGATCTACACTCTTTCCCTACACGACGCTCTTCCGATCT	A	NNNNNNNNNNNNNN	TAGGTGGCTCACCTGTACTG
Hras exon 2 HphI F2	TACGGCGACCACCGAGATCTACACTCTTTCCCTACACGACGCTCTTCCGATCT	GA	NNNNNNNNNNNNNN	TAGGTGGCTCACCTGTACTG
Reverse primers
Name	Reverse adaptor	Index	Primer
Hras exon 2 HphI R0	CAAGCAGAAGACGGCATACGAGATGTGACTGGAGTTCAGACGTGTGCTCTTCC GATCT	None	CTAAGCCGTGTTGTTTTGCAG
Hras exon 2 HphI R1	CAAGCAGAAGACGGCATACGAGATGTGACTGGAGTTCAGACGTGTGCTCTTCC GATCT	A	CTAAGCCGTGTTGTTTTGCAG
Hras exon 2 HphI R2	CAAGCAGAAGACGGCATACGAGATGTGACTGGAGTTCAGACGTGTGCTCTTCC GATCT	GA	CTAAGCCGTGTTGTTTTGCAG
Hras exon 2 HphI R3	CAAGCAGAAGACGGCATACGAGATGTGACTGGAGTTCAGACGTGTGCTCTTCC GATCT	CGA	CTAAGCCGTGTTGTTTTGCAG
