# Supplementary material for: Capturing the primordial Kras mutation initiating urethane carcinogenesis
Source: Nat Commun. 2020 Apr 14;11:1800. doi: 10.1038/s41467-020-15660-8 (PMC7156420; doi:10.1038/s41467-020-15660-8)
Supplement: Supplementary file 5 — Supplementary Data 2 [file 41467_2020_15660_MOESM5_ESM.xlsx]

## Sheet: Sheet1
Frequency of mutations in Kras exon 2 detected by MDS targeting the non-transcribed strand in the lungs of mice after PBS or urethane exposure
Substitution nomenclature: nucleotide position_substitution_trinucleotide context
Sample name: treatment_harvest time_mouse
	UR_1w_1	UR_1w_2	UR_1w_3	UR_1w_4	UR_1w_5	UR_1w_6	UR_1w_7	UR_2w_1	UR_2w_2	UR_2w_3	UR_2w_4	UR_3w_1	UR_3w_2	UR_3w_3	UR_3w_4	UR_4w_1	UR_4w_2	UR_4w_3	UR_4w_4	PBS_1w_1	PBS_1w_2	PBS_1w_3	PBS_1w_4	PBS_1w_5	PBS_1w_6	PBS_1w_7	PBS_2w_1	PBS_2w_2	PBS_2w_3	PBS_2w_4	PBS_3w_1	PBS_3w_2	PBS_3w_3	PBS_3w_4	PBS_4w_1	PBS_4w_2	PBS_4w_3	PBS_4w_4	PBS_4w_5
132_AC_TAG	0	0	0	0	0	0	0	0	0	0	0	0	6.96006e-07	0	0	0	0	0	0	0	0	0	0	0	0	0	0	0	3.22017e-07	0	0	0	0	0	0	0	0	0	0
132_AG_TAG	9.79295e-07	7.36338e-07	5.62948e-07	0	8.20442e-07	7.59098e-07	0	1.59324e-06	0	6.65818e-07	0	5.51117e-07	1.39201e-06	1.02224e-06	0	9.59762e-07	7.71666e-07	0	0	1.56473e-06	0	3.27313e-06	0	0	0	0	2.79693e-06	2.12456e-06	6.44034e-07	0	1.10035e-06	0	0	0	1.88537e-06	2.621e-06	3.20029e-06	0	0
132_AT_TAG	9.79295e-07	3.68169e-07	5.62948e-07	0	0	7.59098e-07	0	5.31081e-07	0	4.43879e-07	0	5.51117e-07	0	3.40746e-07	0	0	0	0	3.11489e-06	0	0	0	0	7.51597e-07	0	0	9.32311e-07	0	0	0	0	3.37269e-07	0	0	0	0	0	0	0
133_GA_AGT	6.52864e-07	0	5.62948e-07	0	0	0	0	0	0	6.65818e-07	0	0	0	1.70373e-06	0	0	0	0	0	0	1.69578e-06	1.63657e-06	0	0	0	0	0	2.12456e-06	0	0	0	0	6.06439e-07	0	9.42683e-07	8.73666e-07	1.60014e-06	0	0
133_GC_AGT	0	0	0	0	0	0	0	0	0	0	0	0	0	0	0	0	0	0	0	0	0	0	0	0	0	0	9.32311e-07	0	0	0	0	0	0	0	0	8.73666e-07	0	0	0
133_GT_AGT	0	0	0	0	0	7.59098e-07	0	0	0	0	0	0	0	3.40746e-07	2.94014e-06	0	0	0	0	0	0	0	3.75991e-06	0	1.90052e-06	1.63904e-06	0	4.24912e-06	0	0	5.50175e-07	3.37269e-07	1.21288e-06	0	9.42683e-07	8.73666e-07	0	3.03727e-06	1.51908e-06
134_TA_GTA	0	0	0	0	0	0	0	0	0	2.21939e-07	0	0	0	0	0	0	0	0	0	7.82367e-07	0	0	0	0	0	1.63904e-06	0	0	0	0	0	0	0	0	0	0	0	0	0
134_TC_GTA	9.79295e-07	3.68169e-07	0	1.46081e-06	0	0	0	1.06216e-06	0	6.65818e-07	0	5.51117e-07	6.96006e-07	6.81492e-07	0	2.87929e-06	0	0	0	0	1.69578e-06	0	1.2533e-06	0	0	0	0	0	3.22017e-07	0	5.50175e-07	0	1.21288e-06	0	0	3.49466e-06	3.20029e-06	0	0
134_TG_GTA	0	0	0	1.46081e-06	0	0	0	0	0	0	0	0	6.96006e-07	0	0	0	0	0	0	0	1.69578e-06	0	0	0	0	0	0	0	0	0	0	0	0	0	0	8.73666e-07	0	0	0
135_AC_TAA	0	3.68169e-07	0	0	0	0	0	0	0	0	0	0	0	0	0	0	0	0	0	0	0	0	0	0	0	0	0	0	0	0	5.50175e-07	0	0	0	0	0	8.00072e-07	0	0
135_AG_TAA	1.30573e-06	1.84085e-06	1.1259e-06	0	0	0	0	0	7.61899e-07	1.33164e-06	0	0	3.48003e-06	1.02224e-06	0	9.59762e-07	0	0	0	1.56473e-06	3.39156e-06	0	0	0	0	1.63904e-06	4.66155e-06	0	3.22017e-07	0	2.2007e-06	6.74538e-07	1.81932e-06	0	0	1.74733e-06	1.60014e-06	0	0
135_AT_TAA	0	0	0	0	0	0	0	5.31081e-07	7.61899e-07	0	0	0	0	0	0	0	0	2.10639e-06	3.11489e-06	0	0	0	0	7.51597e-07	0	0	0	0	0	0	0	0	0	0	0	0	0	0	0
136_AC_AAT	6.52864e-07	0	0	0	0	0	0	0	0	2.21939e-07	0	5.51117e-07	0	0	0	0	0	0	0	0	0	0	0	0	0	0	0	0	0	0	0	6.74538e-07	0	0	0	8.73666e-07	0	0	0
136_AG_AAT	4.24361e-06	1.47268e-06	0	0	0	0	2.24975e-06	5.31081e-07	7.61899e-07	1.77552e-06	0	2.75559e-06	2.08802e-06	6.81492e-07	5.88028e-06	9.59762e-07	1.54333e-06	0	0	1.56473e-06	5.08733e-06	0	0	0	0	0	2.79693e-06	0	1.28807e-06	0	0	3.37269e-07	3.63864e-06	0	1.88537e-06	8.73666e-07	2.40022e-06	0	0
136_AT_AAT	0	0	0	0	0	0	0	5.31081e-07	0	0	0	5.51117e-07	0	0	0	0	0	0	0	0	0	0	0	0	0	0	0	0	3.22017e-07	0	0	0	6.06439e-07	0	0	8.73666e-07	1.60014e-06	0	0
137_TA_ATT	0	0	0	0	0	0	0	0	0	0	0	5.51117e-07	0	0	0	0	0	0	0	0	0	1.63657e-06	0	0	0	0	1.86462e-06	0	0	0	0	0	0	0	0	0	8.00072e-07	0	0
137_TC_ATT	1.30573e-06	7.36338e-07	5.62948e-07	0	0	0	0	5.31081e-07	7.61899e-07	8.87758e-07	0	5.51117e-07	6.96006e-07	0	0	0	1.54333e-06	0	0	0	0	0	0	0	0	0	2.79693e-06	0	3.22017e-07	3.54101e-06	5.50175e-07	1.01181e-06	6.06439e-07	0	0	8.73666e-07	0	0	0
137_TG_ATT	0	0	5.62948e-07	0	0	0	0	0	0	0	0	0	0	0	0	0	1.54333e-06	0	0	0	0	0	0	0	0	0	6.52617e-06	0	0	0	0	0	2.42576e-06	0	0	0	0	0	0
138_TA_TTG	0	0	0	0	0	7.59098e-07	0	0	0	2.21939e-07	0	0	0	3.40746e-07	0	1.91952e-06	0	0	0	0	1.69578e-06	0	0	0	0	0	0	0	0	0	0	1.34908e-06	0	0	0	8.73666e-07	0	0	0
138_TC_TTG	9.79295e-07	7.36338e-07	0	0	0	0	0	1.06216e-06	0	4.43879e-07	0	1.10223e-06	6.96006e-07	3.40746e-07	0	2.87929e-06	1.54333e-06	0	0	7.82367e-07	0	3.27313e-06	0	0	0	0	5.59386e-06	4.24912e-06	1.28807e-06	0	0	6.74538e-07	0	0	1.88537e-06	2.621e-06	8.00072e-07	0	0
138_TG_TTG	0	0	5.62948e-07	0	0	0	0	0	0	0	0	0	0	3.40746e-07	0	0	0	0	0	0	3.39156e-06	0	0	0	0	0	0	0	3.22017e-07	0	0	0	0	0	0	0	0	0	0
139_GA_TGA	0	0	0	0	0	7.59098e-07	0	0	0	4.43879e-07	0	0	2.08802e-06	0	0	9.59762e-07	0	0	0	0	0	0	0	0	0	0	0	0	0	0	0	0	6.06439e-07	0	0	8.73666e-07	8.00072e-07	0	0
139_GC_TGA	0	0	0	0	0	0	0	0	0	0	0	0	1.39201e-06	3.40746e-07	0	0	0	0	0	0	0	0	0	0	0	0	0	0	0	0	0	0	0	0	0	0	0	0	0
139_GT_TGA	1.63216e-06	3.68169e-07	1.1259e-06	5.84325e-06	3.28177e-06	3.79549e-06	4.49951e-06	1.59324e-06	7.61899e-07	1.77552e-06	1.48339e-05	6.06229e-06	6.96006e-07	1.02224e-06	5.88028e-06	0	7.71666e-07	0	0	7.82367e-07	0	0	3.13326e-05	3.75798e-06	3.80104e-06	4.91711e-06	0	1.48719e-05	3.54219e-06	7.08203e-06	1.54049e-05	1.78753e-05	2.12254e-05	1.74338e-06	2.82805e-06	1.74733e-06	0	1.06305e-05	7.5954e-06
140_AC_GAT	0	0	0	0	0	0	0	0	0	0	0	0	0	3.40746e-07	0	1.91952e-06	0	0	0	0	0	0	0	0	0	0	0	0	0	0	0	0	0	0	0	0	0	0	0
140_AG_GAT	6.52864e-07	3.68169e-07	1.1259e-06	1.46081e-06	1.64088e-06	0	0	1.06216e-06	1.5238e-06	1.99746e-06	0	5.51117e-07	0	1.02224e-06	0	2.87929e-06	3.08667e-06	2.10639e-06	0	0	0	1.63657e-06	0	0	0	1.63904e-06	9.32311e-07	0	3.22017e-07	0	0	6.74538e-07	6.06439e-07	0	0	2.621e-06	8.00072e-07	0	0
140_AT_GAT	0	0	0	0	0	7.59098e-07	2.24975e-06	0	0	4.43879e-07	0	0	0	3.40746e-07	0	1.91952e-06	7.71666e-07	4.21277e-06	0	0	0	0	0	0	0	0	0	0	0	0	0	0	6.06439e-07	0	0	0	0	0	0
141_TA_ATG	3.26432e-07	1.10451e-06	0	0	0	0	0	0	0	0	2.47232e-06	5.51117e-07	6.96006e-07	0	2.94014e-06	0	0	0	0	7.82367e-07	0	0	0	0	0	0	0	2.12456e-06	0	0	0	0	0	1.74338e-06	0	0	8.00072e-07	0	0
141_TC_ATG	3.26432e-07	7.36338e-07	0	0	0	0	0	1.06216e-06	3.0476e-06	2.21939e-06	0	1.10223e-06	6.96006e-07	0	0	9.59762e-07	7.71666e-07	0	0	7.82367e-07	0	3.27313e-06	0	0	0	0	9.32311e-07	0	1.28807e-06	0	1.10035e-06	1.01181e-06	6.06439e-07	0	9.42683e-07	8.73666e-07	8.00072e-07	0	0
141_TG_ATG	0	0	0	0	0	0	0	0	0	0	0	0	0	0	0	0	0	0	0	0	0	0	0	0	0	0	0	0	0	0	0	0	0	0	0	0	0	0	0
142_GA_TGG	6.52864e-07	0	0	0	0	0	0	1.06216e-06	0	1.1097e-06	0	5.51117e-07	2.08802e-06	1.36298e-06	0	0	7.71666e-07	2.10639e-06	0	7.82367e-07	1.69578e-06	0	0	0	1.90052e-06	0	2.79693e-06	0	3.22017e-07	0	5.50175e-07	6.74538e-07	2.42576e-06	1.74338e-06	0	1.74733e-06	0	0	0
142_GC_TGG	0	0	0	0	0	0	0	0	0	0	0	1.10223e-06	0	0	0	0	0	0	0	0	0	0	0	0	0	0	0	0	6.44034e-07	0	5.50175e-07	0	0	0	0	0	0	0	0
142_GT_TGG	1.30573e-06	7.36338e-07	5.62948e-07	1.46081e-06	1.64088e-06	1.5182e-06	4.49951e-06	3.71756e-06	6.09519e-06	6.21431e-06	7.41697e-06	1.10223e-05	4.17603e-06	1.02224e-06	2.94014e-06	0	7.71666e-06	6.31916e-06	0	2.3471e-06	0	1.63657e-06	1.87995e-05	7.51597e-07	0	6.55615e-06	9.32311e-07	4.24912e-06	8.05043e-06	3.54101e-06	1.65052e-05	2.42834e-05	2.24382e-05	0	9.42683e-07	0	0	6.07455e-06	3.03816e-06
143_GA_GGA	3.26432e-07	3.68169e-07	0	1.46081e-06	0	0	0	1.06216e-06	7.61899e-07	4.43879e-07	0	0	0	0	0	0	0	0	0	0	0	0	0	0	0	0	9.32311e-07	0	9.66052e-07	0	5.50175e-07	3.37269e-07	0	0	0	1.74733e-06	8.00072e-07	0	0
143_GC_GGA	0	0	0	0	0	0	0	0	0	0	0	0	0	0	0	0	0	0	0	0	0	0	0	0	0	0	9.32311e-07	0	0	0	5.50175e-07	3.37269e-07	6.06439e-07	0	0	8.73666e-07	0	0	0
143_GT_GGA	0	2.20901e-06	1.68884e-06	1.46081e-06	8.20442e-07	4.55459e-06	4.49951e-06	2.6554e-06	4.57139e-06	8.21176e-06	9.88929e-06	1.04712e-05	2.78402e-06	1.36298e-06	1.47007e-05	0	1.00317e-05	4.21277e-06	3.11489e-06	2.3471e-06	3.39156e-06	3.27313e-06	2.5066e-05	7.51597e-06	0	3.27808e-06	2.79693e-06	2.33701e-05	7.72841e-06	3.54101e-06	4.01628e-05	3.70996e-05	2.72898e-05	0	3.77073e-06	4.36833e-06	0	1.21491e-05	4.55724e-06
144_AC_GAG	0	0	0	0	0	0	0	0	0	0	0	0	0	0	0	0	0	0	0	0	0	0	0	0	0	0	0	0	0	0	0	0	0	0	0	0	0	0	0
144_AG_GAG	1.63216e-06	1.47268e-06	5.62948e-07	2.92163e-06	8.20442e-07	0	0	1.06216e-06	7.61899e-07	1.55358e-06	2.47232e-06	1.65335e-06	6.96006e-07	2.72597e-06	0	4.79881e-06	2.315e-06	0	0	2.3471e-06	3.39156e-06	3.27313e-06	0	0	0	0	4.66155e-06	0	6.44034e-07	0	2.2007e-06	0	4.85151e-06	1.74338e-06	2.82805e-06	1.74733e-06	2.40022e-06	0	0
144_AT_GAG	0	3.68169e-07	0	0	8.20442e-07	7.59098e-07	0	0	0	6.65818e-07	0	0	6.96006e-07	3.40746e-07	0	2.87929e-06	0	0	0	0	0	0	0	0	0	0	0	0	3.22017e-07	0	0	0	0	0	0	0	0	0	0
145_GA_AGA	3.26432e-07	0	0	0	0	0	0	1.06216e-06	0	2.21939e-07	0	2.20447e-06	6.96006e-07	2.72597e-06	0	9.59762e-07	0	0	0	7.82367e-07	3.39156e-06	3.27313e-06	0	7.51597e-07	0	0	9.32311e-07	0	3.22017e-07	0	0	0	0	0	9.42683e-07	0	1.60014e-06	0	0
145_GC_AGA	0	0	0	0	0	0	0	0	0	0	0	0	0	0	0	0	0	0	0	0	0	1.63657e-06	0	0	0	0	9.32311e-07	0	0	0	0	0	0	0	0	0	0	0	0
145_GT_AGA	0	0	0	0	0	0	0	0	0	2.21939e-07	0	5.51117e-07	0	0	0	0	0	2.10639e-06	0	0	0	0	2.5066e-06	1.50319e-06	0	0	0	4.24912e-06	3.22017e-07	0	0	2.36088e-06	1.81932e-06	0	9.42683e-07	0	8.00072e-07	0	0
146_AC_GAA	0	0	0	0	0	0	0	5.31081e-07	0	0	0	0	0	3.40746e-07	0	0	0	0	0	0	0	0	0	0	0	0	0	0	3.22017e-07	0	0	0	0	0	0	0	0	0	0
146_AG_GAA	1.30573e-06	7.36338e-07	0	2.92163e-06	8.20442e-07	0	0	5.31081e-07	1.5238e-06	1.33164e-06	0	1.10223e-06	6.96006e-07	3.40746e-07	0	0	2.315e-06	0	0	2.3471e-06	3.39156e-06	1.63657e-06	1.2533e-06	0	0	0	1.86462e-06	0	6.44034e-07	0	1.65052e-06	6.74538e-07	1.81932e-06	0	0	1.74733e-06	1.60014e-06	0	0
146_AT_GAA	3.26432e-07	0	0	0	0	0	0	0	0	0	0	5.51117e-07	1.39201e-06	3.74821e-06	0	9.59762e-07	0	0	6.22977e-06	0	0	0	0	0	0	0	0	0	3.22017e-07	0	0	0	0	0	0	0	0	0	0
147_AC_AAA	0	0	0	0	0	0	0	0	0	0	0	0	0	0	0	0	0	0	0	0	0	0	0	0	0	0	0	0	0	0	0	0	0	0	0	0	0	0	0
147_AG_AAA	6.52864e-07	3.68169e-07	1.1259e-06	1.46081e-06	0	0	0	5.31081e-07	0	8.87758e-07	4.94464e-06	1.65335e-06	6.96006e-07	1.36298e-06	0	4.79881e-06	2.315e-06	2.10639e-06	0	0	5.08733e-06	0	0	0	0	0	1.86462e-06	0	1.61009e-06	0	0	3.37269e-07	1.81932e-06	0	1.88537e-06	8.73666e-07	2.40022e-06	0	0
147_AT_AAA	0	0	0	1.46081e-06	0	0	0	0	0	2.21939e-07	0	5.51117e-07	6.96006e-07	6.81492e-07	0	0	0	0	0	0	0	0	0	0	0	0	0	0	0	0	0	0	0	0	0	0	0	0	0
148_AC_AAC	0	3.68169e-07	0	0	0	0	0	0	0	0	0	0	0	0	0	0	0	0	0	0	0	0	0	0	0	0	0	0	3.22017e-07	0	0	0	6.06439e-07	0	0	0	0	0	0
148_AG_AAC	1.30573e-06	1.10451e-06	0	0	8.20442e-07	1.5182e-06	0	1.59324e-06	0	1.33164e-06	0	2.20447e-06	2.08802e-06	1.02224e-06	2.94014e-06	1.91952e-06	0	2.10639e-06	0	2.3471e-06	0	0	0	0	0	0	3.72924e-06	2.12456e-06	6.44034e-07	0	1.10035e-06	1.68634e-06	1.81932e-06	0	1.88537e-06	3.49466e-06	8.00072e-07	0	1.51908e-06
148_AT_AAC	0	0	0	0	0	0	2.24975e-06	5.31081e-07	0	0	0	0	0	3.40746e-07	0	9.59762e-07	0	0	0	0	0	0	0	0	0	0	0	0	3.22017e-07	0	0	0	6.06439e-07	0	0	0	0	0	0
149_CA_ACC	0	0	0	0	0	0	0	0	0	0	0	0	0	0	0	0	0	0	0	0	0	0	0	0	0	0	0	0	0	0	0	0	0	0	0	0	0	0	0
149_CG_ACC	0	0	0	0	0	0	0	0	0	0	0	0	0	0	0	0	0	0	0	0	0	0	0	0	0	0	0	0	0	0	0	0	0	0	0	0	0	0	0
149_CT_ACC	1.30573e-06	7.36338e-07	1.68884e-06	1.46081e-06	1.64088e-06	4.55459e-06	4.49951e-06	5.31081e-07	0	1.55358e-06	4.94464e-06	4.96006e-06	6.96006e-07	1.70373e-06	2.94014e-06	9.59762e-07	1.54333e-06	6.31916e-06	0	2.3471e-06	1.69578e-06	3.27313e-06	3.75991e-06	1.50319e-06	5.70156e-06	1.63904e-06	0	2.12456e-06	1.9321e-06	0	3.30105e-06	1.68634e-06	5.45795e-06	1.74338e-06	1.88537e-06	8.73666e-07	0	9.11182e-06	9.11448e-06
150_CA_CCT	0	0	0	0	0	7.59098e-07	0	0	0	0	0	0	0	3.40746e-07	0	0	0	0	0	1.56473e-06	0	0	0	0	0	0	0	0	0	0	0	0	0	0	0	0	0	0	0
150_CG_CCT	0	0	0	0	0	0	0	0	0	2.21939e-07	0	0	0	0	0	0	0	0	0	0	0	1.63657e-06	0	0	0	0	0	0	0	0	0	0	0	0	0	0	0	0	0
150_CT_CCT	3.26432e-07	7.36338e-07	1.1259e-06	1.46081e-06	0	7.59098e-07	0	1.59324e-06	0	1.1097e-06	0	2.75559e-06	0	0	5.88028e-06	9.59762e-07	7.71666e-07	0	0	1.56473e-06	0	0	0	7.51597e-07	1.90052e-06	1.63904e-06	0	2.12456e-06	3.22017e-07	0	5.50175e-07	1.68634e-06	6.06439e-07	0	0	0	2.40022e-06	0	0
151_TA_ATT	0	1.10451e-06	0	0	0	7.59098e-07	0	0	7.61899e-07	0	0	0	0	3.40746e-07	0	9.59762e-07	0	0	0	0	0	0	0	0	0	0	0	0	0	0	0	0	6.06439e-07	0	0	0	1.60014e-06	0	0
151_TC_CTG	1.30573e-06	7.36338e-07	5.62948e-07	0	0	7.59098e-07	2.24975e-06	5.31081e-07	1.5238e-06	1.99746e-06	0	0	2.08802e-06	0	0	0	7.71666e-07	0	3.11489e-06	1.56473e-06	1.69578e-06	4.9097e-06	0	0	0	0	3.72924e-06	2.12456e-06	6.44034e-07	0	0	1.01181e-06	0	3.48676e-06	0	1.74733e-06	8.00072e-07	0	0
151_TG_ATT	0	0	0	0	0	0	0	0	0	0	0	0	0	0	0	0	0	0	0	0	0	0	0	0	0	0	0	0	0	0	0	0	0	0	0	0	0	0	0
152_GA_TGT	3.26432e-07	3.68169e-07	0	1.46081e-06	0	0	0	0	0	6.65818e-07	0	1.10223e-06	0	0	0	0	0	0	0	0	1.69578e-06	0	0	0	0	0	2.79693e-06	2.12456e-06	9.66052e-07	0	0	3.37269e-07	6.06439e-07	0	0	1.74733e-06	0	0	0
152_GC_TGT	0	0	0	0	0	7.59098e-07	0	0	0	0	0	0	0	0	0	0	7.71666e-07	0	0	0	0	0	0	0	0	0	0	0	0	0	0	0	0	0	0	8.73666e-07	0	0	0
152_GT_TGT	0	3.68169e-07	5.62948e-07	0	1.64088e-06	0	0	0	0	4.43879e-07	0	0	0	0	2.94014e-06	0	0	4.21277e-06	0	0	0	0	1.00264e-05	0	0	0	0	2.12456e-06	3.22017e-07	0	1.65052e-06	6.74538e-07	3.0322e-06	0	0	1.74733e-06	8.00072e-07	1.51864e-06	1.51908e-06
153_TA_GTC	0	0	0	0	0	0	0	0	0	0	0	0	0	0	0	0	0	0	0	0	0	0	1.2533e-06	0	0	0	0	0	0	0	0	0	0	0	0	0	0	0	0
153_TC_GTC	6.52864e-07	0	5.62948e-07	0	0	0	0	5.31081e-07	7.61899e-07	1.99746e-06	2.47232e-06	1.10223e-06	1.39201e-06	3.40746e-07	0	2.87929e-06	0	0	0	7.82367e-07	1.69578e-06	0	0	0	0	0	0	0	1.61009e-06	0	5.50175e-07	1.01181e-06	3.63864e-06	0	0	0	1.60014e-06	0	0
153_TG_GTC	0	0	0	0	0	0	0	0	0	0	0	0	0	0	0	0	0	0	0	0	0	0	0	0	0	0	0	0	0	0	0	0	0	0	0	0	0	0	0
154_CA_TCT	0	0	0	0	0	0	0	0	0	0	2.47232e-06	0	0	0	0	0	0	0	0	0	0	1.63657e-06	0	0	0	0	9.32311e-07	0	3.22017e-07	0	0	0	6.06439e-07	0	0	0	8.00072e-07	0	0
154_CG_TCT	0	0	0	0	0	0	0	0	0	0	0	0	0	0	0	0	0	0	0	0	0	0	0	0	0	0	0	0	0	0	0	0	0	0	0	0	0	0	0
154_CT_TCT	0	3.68169e-07	0	0	0	7.59098e-07	0	0	0	2.21939e-07	0	0	0	3.40746e-07	2.94014e-06	0	7.71666e-07	4.21277e-06	0	0	1.69578e-06	0	0	7.51597e-07	0	0	0	0	3.22017e-07	0	5.50175e-07	3.37269e-07	0	0	0	1.74733e-06	0	0	0
155_TA_CTC	0	3.68169e-07	5.62948e-07	1.46081e-06	0	0	0	0	0	2.21939e-07	0	0	0	0	2.94014e-06	0	0	0	0	0	0	0	0	0	0	0	0	0	0	0	0	3.37269e-07	0	0	0	8.73666e-07	0	0	0
155_TC_CTC	1.30573e-06	1.47268e-06	5.62948e-07	0	0	7.59098e-07	0	5.31081e-07	2.2857e-06	1.99746e-06	0	0	2.08802e-06	0	0	9.59762e-07	0	0	0	7.82367e-07	3.39156e-06	1.63657e-06	1.2533e-06	0	0	0	5.59386e-06	0	0	0	1.10035e-06	1.34908e-06	2.42576e-06	0	9.42683e-07	1.74733e-06	2.40022e-06	0	1.51908e-06
155_TG_CTC	0	0	0	0	0	0	0	0	0	0	0	0	0	0	0	0	0	0	0	0	0	0	0	0	0	0	0	0	0	0	0	0	0	0	0	0	0	0	0
156_CA_TCT	0	0	0	0	0	0	0	0	0	0	0	0	0	0	0	0	0	0	0	0	0	0	0	0	0	0	0	0	0	0	0	0	0	0	0	0	0	0	0
156_CG_TCT	3.26432e-07	0	0	0	0	0	0	0	0	0	0	0	6.96006e-07	0	0	0	0	0	0	0	0	0	0	0	0	0	0	0	0	0	0	0	0	3.48676e-06	0	0	0	0	0
156_CT_TCT	9.79295e-07	7.36338e-07	5.62948e-07	0	0	1.5182e-06	0	5.31081e-07	7.61899e-07	1.55358e-06	2.47232e-06	5.51117e-07	1.39201e-06	6.81492e-07	0	1.91952e-06	7.71666e-07	0	3.11489e-06	0	0	1.63657e-06	1.2533e-06	0	0	0	2.79693e-06	0	9.66052e-07	0	0	0	6.06439e-07	0	0	0	8.00072e-07	0	0
157_TA_CTT	0	0	0	1.46081e-06	0	0	0	0	0	2.21939e-07	0	0	6.96006e-07	0	0	0	0	0	0	7.82367e-07	0	1.63657e-06	1.2533e-06	0	0	0	0	0	9.66052e-07	0	0	0	1.21288e-06	0	0	0	0	0	0
157_TC_CTT	9.79295e-07	3.68169e-07	0	1.46081e-06	0	0	0	1.06216e-06	0	8.87758e-07	0	5.51117e-07	6.96006e-07	3.40746e-07	0	9.59762e-07	7.71666e-07	0	0	1.56473e-06	1.69578e-06	0	0	0	0	0	4.66155e-06	2.12456e-06	6.44034e-07	0	5.50175e-07	3.37269e-07	1.21288e-06	0	0	8.73666e-07	1.60014e-06	0	0
157_TG_CTT	0	0	0	0	0	0	0	0	0	0	0	0	0	0	0	0	0	0	0	0	0	0	0	0	0	0	0	0	0	0	0	0	0	0	0	0	0	0	0
158_TA_TTG	0	3.68169e-07	0	0	0	0	0	0	1.5238e-06	2.21939e-07	0	0	1.39201e-06	0	0	0	0	0	0	0	0	0	0	0	0	0	0	2.12456e-06	0	0	5.50175e-07	0	0	0	0	0	0	0	0
158_TC_TTG	9.79295e-07	3.68169e-07	1.1259e-06	1.46081e-06	0	0	0	5.31081e-07	1.5238e-06	6.65818e-07	0	5.51117e-07	1.39201e-06	3.40746e-07	0	9.59762e-07	7.71666e-07	0	0	1.56473e-06	1.69578e-06	0	1.2533e-06	7.51597e-07	0	0	1.86462e-06	0	9.66052e-07	0	1.10035e-06	3.37269e-07	2.42576e-06	0	0	1.74733e-06	1.60014e-06	1.51864e-06	0
158_TG_TTG	0	0	0	0	0	0	0	0	0	0	0	0	0	0	0	0	0	0	0	0	0	0	0	0	0	0	0	0	0	0	0	0	0	0	0	0	0	0	0
159_GA_TGG	0	7.36338e-07	0	0	8.20442e-07	0	2.24975e-06	1.06216e-06	1.5238e-06	1.1097e-06	0	5.51117e-07	0	6.81492e-07	0	1.91952e-06	7.71666e-07	0	3.11489e-06	7.82367e-07	1.69578e-06	0	0	7.51597e-07	0	0	0	0	0	0	5.50175e-07	1.01181e-06	0	0	0	8.73666e-07	0	0	0
159_GC_TGG	0	0	0	0	0	0	0	0	0	0	0	1.10223e-06	0	0	0	0	0	0	0	0	0	0	0	0	0	0	9.32311e-07	0	0	0	0	0	0	0	0	0	8.00072e-07	0	1.51908e-06
159_GT_TGG	2.93789e-06	4.41803e-06	5.62948e-07	2.92163e-06	8.20442e-07	1.5182e-06	2.24975e-06	6.90405e-06	5.33329e-06	1.70893e-05	0	1.81869e-05	4.87204e-06	1.36298e-06	5.88028e-06	9.59762e-07	7.71666e-06	2.10639e-06	0	6.25894e-06	1.69578e-06	4.9097e-06	1.12797e-05	7.51597e-07	0	1.63904e-06	5.59386e-06	2.97438e-05	1.77109e-05	0	2.97094e-05	2.52952e-05	2.60769e-05	5.23013e-06	5.6561e-06	3.49466e-06	2.40022e-06	1.51864e-06	0
160_GA_GGA	0	1.10451e-06	0	0	0	0	0	0	0	0	0	0	0	6.81492e-07	0	0	0	0	0	0	1.69578e-06	1.63657e-06	0	0	0	0	9.32311e-07	0	6.44034e-07	0	0	0	0	0	9.42683e-07	1.74733e-06	0	0	0
160_GC_GGA	0	0	0	0	0	0	0	0	0	2.21939e-07	2.47232e-06	0	0	0	0	9.59762e-07	0	0	0	7.82367e-07	0	0	0	0	0	0	9.32311e-07	0	0	0	0	0	0	0	0	0	0	0	0
160_GT_GGA	6.52864e-07	1.47268e-06	1.1259e-06	4.38244e-06	3.28177e-06	2.27729e-06	2.24975e-06	4.24865e-06	7.61899e-07	1.48699e-05	9.88929e-06	7.71564e-06	1.39201e-06	6.81492e-07	5.88028e-06	2.87929e-06	4.63e-06	6.31916e-06	0	7.82367e-07	0	3.27313e-06	2.63194e-05	3.00639e-06	1.90052e-06	3.27808e-06	3.72924e-06	3.82421e-05	9.98253e-06	2.12461e-05	3.85122e-05	3.44014e-05	4.48765e-05	3.48676e-06	5.6561e-06	3.49466e-06	0	3.03727e-06	3.03816e-06
161_AC_GAT	0	0	0	0	0	0	0	0	0	0	0	0	0	0	0	0	0	0	0	0	0	0	0	0	0	0	0	0	0	0	0	0	0	0	0	0	0	0	0
161_AG_GAT	6.52864e-07	7.36338e-07	5.62948e-07	0	0	1.5182e-06	0	5.31081e-07	1.5238e-06	6.65818e-07	0	2.20447e-06	0	0	0	1.91952e-06	7.71666e-07	0	0	1.56473e-06	3.39156e-06	0	1.2533e-06	0	0	0	3.72924e-06	0	2.57614e-06	0	1.65052e-06	6.74538e-07	6.06439e-07	0	9.42683e-07	4.36833e-06	1.60014e-06	0	0
161_AT_GAT	3.26432e-07	3.68169e-07	5.62948e-07	0	0	7.59098e-07	0	1.06216e-06	0	2.21939e-07	0	0	1.39201e-06	3.40746e-07	0	1.91952e-06	2.315e-06	0	0	7.82367e-07	0	0	0	0	0	0	0	0	6.44034e-07	0	0	0	1.21288e-06	0	9.42683e-07	8.73666e-07	1.60014e-06	0	0
162_TA_ATA	0	0	0	0	0	0	0	0	7.61899e-07	0	0	0	0	3.40746e-07	0	0	0	0	0	0	0	0	0	0	0	0	0	0	0	0	0	3.37269e-07	0	0	0	0	0	0	0
162_TC_ATA	6.52864e-07	3.68169e-07	1.1259e-06	0	0	0	0	0	1.5238e-06	2.21939e-06	0	0	0	1.02224e-06	0	0	0	0	0	7.82367e-07	1.69578e-06	1.63657e-06	0	0	0	0	1.86462e-06	0	9.66052e-07	0	5.50175e-07	0	3.0322e-06	0	0	8.73666e-07	1.60014e-06	0	0
162_TG_ATA	0	0	0	0	0	0	0	0	0	0	0	0	0	0	0	0	0	0	0	0	0	0	0	0	0	0	0	0	0	0	0	0	0	0	0	0	0	0	0
163_AC_TAT	0	0	0	0	0	0	0	0	0	0	0	0	0	0	0	0	0	0	0	0	0	0	0	0	0	0	0	0	0	0	0	0	0	0	0	0	0	0	0
163_AG_TAT	9.79295e-07	0	1.1259e-06	1.46081e-06	0	1.5182e-06	2.24975e-06	5.31081e-07	0	6.65818e-07	2.47232e-06	0	0	6.81492e-07	0	6.71833e-06	0	0	0	1.56473e-06	3.39156e-06	1.63657e-06	0	0	0	0	0	0	0	0	5.50175e-07	0	2.42576e-06	0	9.42683e-07	0	8.00072e-07	0	0
163_AT_TAT	0	0	0	0	0	0	0	0	0	0	0	0	0	0	0	0	0	0	0	0	0	0	0	0	0	0	0	0	0	0	0	0	0	0	0	0	0	0	0
164_TA_ATT	0	0	0	0	0	0	0	0	0	0	0	0	0	0	0	0	7.71666e-07	0	0	0	0	0	0	7.51597e-07	0	0	9.32311e-07	0	3.22017e-07	0	0	0	0	0	0	8.73666e-07	0	0	0
164_TC_ATT	9.79295e-07	1.10451e-06	0	0	0	0	0	5.31081e-07	1.5238e-06	8.87758e-07	0	5.51117e-07	6.96006e-07	3.40746e-07	0	9.59762e-07	1.54333e-06	0	0	2.3471e-06	1.69578e-06	1.63657e-06	0	7.51597e-07	0	0	9.32311e-07	0	9.66052e-07	0	1.65052e-06	3.37269e-07	1.81932e-06	0	9.42683e-07	3.49466e-06	0	0	0
164_TG_ATT	0	0	0	0	0	0	0	0	0	0	0	0	0	0	0	0	0	0	0	0	0	0	0	0	0	0	0	0	0	0	0	0	0	0	0	0	0	0	0
165_TA_TTC	0	0	0	0	0	0	0	5.31081e-07	0	0	0	0	6.96006e-07	0	0	0	7.71666e-07	0	0	0	0	0	0	0	0	0	0	0	0	0	0	0	0	0	0	0	0	0	0
165_TC_TTC	9.79295e-07	7.36338e-07	0	4.38244e-06	0	1.5182e-06	2.24975e-06	5.31081e-07	0	8.87758e-07	0	5.51117e-07	0	3.40746e-07	0	0	0	0	0	0	0	0	0	0	1.90052e-06	0	0	0	1.9321e-06	0	1.10035e-06	2.02361e-06	0	0	0	2.621e-06	1.60014e-06	0	0
165_TG_TTC	0	0	0	0	0	0	0	0	0	0	0	0	0	0	0	0	0	0	0	0	0	0	0	0	0	0	0	0	0	0	0	0	0	0	0	0	0	0	0
166_CA_TCT	0	0	0	0	0	0	0	0	0	0	0	0	0	0	0	0	0	0	0	0	0	0	0	0	0	0	0	0	3.22017e-07	0	0	3.37269e-07	0	0	0	0	0	0	0
166_CG_TCT	0	0	0	0	0	0	0	0	0	0	0	0	0	0	0	0	0	0	0	0	0	0	0	0	0	0	0	0	0	0	0	0	6.06439e-07	0	0	8.73666e-07	0	0	0
166_CT_TCT	9.79295e-07	0	1.1259e-06	0	8.20442e-07	0	2.24975e-06	5.31081e-07	7.61899e-07	6.65818e-07	2.47232e-06	5.51117e-07	6.96006e-07	1.02224e-06	2.94014e-06	0	0	0	0	7.82367e-07	0	1.63657e-06	2.5066e-06	1.50319e-06	1.90052e-06	0	0	0	3.22017e-07	0	0	0	1.21288e-06	0	9.42683e-07	0	1.60014e-06	0	0
167_TA_CTC	0	0	0	2.92163e-06	0	0	0	0	7.61899e-07	0	0	0	6.96006e-07	0	0	9.59762e-07	0	0	0	0	0	0	0	0	0	0	9.32311e-07	0	3.22017e-07	0	0	0	6.06439e-07	0	0	8.73666e-07	0	0	0
167_TC_CTC	1.30573e-06	3.68169e-07	1.1259e-06	1.46081e-06	0	0	0	5.31081e-07	1.5238e-06	1.55358e-06	0	0	6.96006e-07	0	0	0	1.54333e-06	0	0	2.3471e-06	0	4.9097e-06	0	0	1.90052e-06	0	3.72924e-06	2.12456e-06	3.22017e-07	0	5.50175e-07	6.74538e-07	0	0	9.42683e-07	1.74733e-06	1.60014e-06	0	0
167_TG_CTC	0	0	0	0	0	0	0	0	0	0	0	0	0	0	0	0	0	0	0	0	0	0	0	0	0	0	0	0	0	0	0	0	0	0	0	0	0	0	0
168_CA_TCG	0	0	0	0	0	0	0	0	7.61899e-07	0	0	0	0	3.40746e-07	0	0	0	0	0	7.82367e-07	0	0	0	0	0	0	0	0	0	0	0	0	0	0	0	8.73666e-07	0	0	0
168_CG_TCG	0	0	0	0	0	0	0	0	0	0	0	0	0	0	0	0	0	0	0	0	0	0	0	0	0	0	0	0	0	0	0	0	0	0	0	0	0	0	0
168_CT_TCG	4.96176e-05	5.96434e-05	5.96725e-05	4.52852e-05	5.25083e-05	6.60415e-05	4.49951e-05	5.62946e-05	6.17138e-05	4.54976e-05	6.42804e-05	7.27475e-05	6.68165e-05	6.40603e-05	6.76232e-05	5.85455e-05	6.7135e-05	5.4766e-05	4.67233e-05	5.63304e-05	6.44395e-05	7.69187e-05	7.89581e-05	6.16309e-05	6.08166e-05	5.40883e-05	5.68709e-05	7.86087e-05	5.21668e-05	6.01972e-05	5.83185e-05	4.92413e-05	5.45795e-05	5.75315e-05	5.27902e-05	5.06726e-05	6.24056e-05	5.77082e-05	6.83586e-05
169_GA_CGA	9.79295e-07	3.68169e-07	5.62948e-07	1.46081e-06	0	7.59098e-07	0	0	7.61899e-07	1.1097e-06	0	2.20447e-06	1.39201e-06	0	0	1.91952e-06	1.54333e-06	0	0	0	1.69578e-06	0	0	0	0	0	0	0	6.44034e-07	0	0	6.74538e-07	6.06439e-07	0	2.82805e-06	8.73666e-07	1.60014e-06	0	0
169_GC_CGA	0	0	0	0	0	0	0	0	0	0	0	0	0	0	0	0	0	0	0	0	0	0	0	0	0	0	0	0	0	0	0	0	0	0	0	0	0	0	0
169_GT_CGA	2.28502e-06	1.10451e-06	3.37769e-06	5.84325e-06	2.46133e-06	4.55459e-06	4.49951e-06	5.84189e-06	3.80949e-06	1.62016e-05	9.88929e-06	1.92891e-05	6.96006e-06	1.70373e-06	1.47007e-05	9.59762e-06	1.46617e-05	4.21277e-06	3.11489e-06	5.47657e-06	1.69578e-06	4.9097e-06	3.50925e-05	8.26756e-06	5.70156e-06	9.83423e-06	6.52617e-06	3.82421e-05	1.99651e-05	1.0623e-05	4.51143e-05	5.02531e-05	6.12504e-05	5.23013e-06	9.42683e-06	8.73666e-07	2.40022e-06	3.03727e-06	4.55724e-06
170_AC_GAC	0	7.36338e-07	0	0	0	0	0	0	0	2.21939e-07	0	0	0	0	0	0	0	0	0	0	0	0	0	0	0	0	0	0	0	0	0	0	0	0	0	0	0	0	0
170_AG_GAC	6.52864e-07	3.68169e-07	5.62948e-07	0	0	0	0	2.12432e-06	7.61899e-07	1.99746e-06	2.47232e-06	2.20447e-06	1.39201e-06	6.81492e-07	0	5.75857e-06	3.08667e-06	4.21277e-06	0	7.82367e-07	0	0	1.2533e-06	7.51597e-07	1.90052e-06	0	9.32311e-07	0	0	0	5.50175e-07	3.37269e-07	1.21288e-06	0	0	1.74733e-06	2.40022e-06	0	0
170_AT_GAC	3.26432e-07	0	0	0	0	0	0	0	0	4.43879e-07	0	0	0	3.40746e-07	0	0	7.71666e-07	2.10639e-06	0	0	0	0	0	0	0	0	9.32311e-07	0	0	0	0	0	0	0	0	0	0	0	0
171_CA_ACA	3.26432e-07	0	0	0	0	0	0	5.31081e-07	0	2.21939e-07	0	0	0	0	0	0	0	0	0	0	0	0	0	0	0	0	0	0	3.22017e-07	0	1.10035e-06	0	0	0	0	0	8.00072e-07	0	0
171_CG_ACA	0	0	0	0	0	0	0	0	0	0	0	0	0	0	0	0	0	0	0	0	0	0	0	0	0	0	0	0	0	0	0	0	0	0	0	0	0	0	0
171_CT_ACA	2.61145e-06	1.84085e-06	1.1259e-06	8.76488e-06	3.28177e-06	3.03639e-06	6.74926e-06	1.59324e-06	1.5238e-06	4.21685e-06	7.41697e-06	1.65335e-06	3.48003e-06	2.72597e-06	8.82042e-06	9.59762e-07	4.63e-06	1.05319e-05	0	3.12947e-06	1.69578e-06	0	6.26651e-06	2.25479e-06	5.70156e-06	4.91711e-06	0	0	2.57614e-06	3.54101e-06	1.65052e-06	6.07084e-06	4.24507e-06	0	9.42683e-07	1.74733e-06	1.60014e-06	1.51864e-06	1.21526e-05
172_AC_CAC	0	0	0	0	0	7.59098e-07	0	0	0	0	0	0	6.96006e-07	6.81492e-07	0	0	0	0	0	0	0	0	0	0	0	0	0	0	0	0	0	0	6.06439e-07	0	0	0	0	0	0
172_AG_CAC	2.93789e-06	3.31352e-06	1.1259e-06	1.46081e-06	8.20442e-07	2.27729e-06	0	2.12432e-06	6.85709e-06	3.55103e-06	2.47232e-06	1.65335e-06	6.26405e-06	7.49642e-06	2.94014e-06	4.79881e-06	1.00317e-05	6.31916e-06	0	0	1.69578e-06	1.63657e-06	1.2533e-06	7.51597e-07	0	1.63904e-06	2.79693e-06	0	3.22017e-07	0	5.50175e-07	0	6.06439e-07	0	9.42683e-07	1.74733e-06	8.00072e-07	0	0
172_AT_CAC	9.79295e-07	1.84085e-06	1.1259e-06	0	1.64088e-06	5.31369e-06	0	2.6554e-06	3.0476e-06	2.44133e-06	0	1.65335e-06	1.39201e-06	1.36298e-06	0	4.79881e-06	1.54333e-06	2.10639e-06	0	0	0	0	0	0	0	0	0	2.12456e-06	3.22017e-07	0	5.50175e-07	0	0	0	0	8.73666e-07	0	0	0
173_CA_ACA	0	0	0	0	0	0	0	5.31081e-07	7.61899e-07	0	0	0	0	0	0	0	0	0	0	0	0	0	0	0	0	0	0	0	6.44034e-07	0	5.50175e-07	0	0	0	0	0	0	0	0
173_CG_ACA	0	0	0	0	0	0	0	0	0	0	0	0	0	3.40746e-07	0	0	0	0	0	0	0	0	0	0	0	0	9.32311e-07	0	0	0	0	0	0	0	0	0	0	0	0
173_CT_ACA	2.28502e-06	1.47268e-06	1.68884e-06	5.84325e-06	8.20442e-06	2.27729e-06	2.24975e-06	1.06216e-06	7.61899e-07	3.99491e-06	9.88929e-06	6.61341e-06	2.08802e-06	3.06672e-06	5.88028e-06	2.87929e-06	5.40166e-06	8.42554e-06	0	0	0	0	7.51981e-06	5.26118e-06	3.80104e-06	1.63904e-06	3.72924e-06	2.12456e-06	3.86421e-06	7.08203e-06	4.4014e-06	7.41992e-06	6.06439e-06	0	2.82805e-06	8.73666e-07	3.20029e-06	9.11182e-06	7.5954e-06
174_AC_CAG	0	0	0	0	0	7.59098e-07	0	5.31081e-07	0	0	0	0	6.96006e-07	0	2.94014e-06	0	7.71666e-07	0	0	7.82367e-07	0	0	0	0	0	0	0	0	0	0	0	0	0	0	0	8.73666e-07	0	0	0
174_AG_CAG	2.28502e-06	0	0	0	2.46133e-06	1.5182e-06	0	1.06216e-06	0	2.21939e-06	0	1.65335e-06	2.08802e-06	1.36298e-06	0	3.83905e-06	7.71666e-07	4.21277e-06	0	1.56473e-06	1.69578e-06	1.63657e-06	0	0	0	0	0	0	6.44034e-07	0	0	3.37269e-07	1.81932e-06	0	9.42683e-07	8.73666e-07	0	0	0
174_AT_CAG	1.30573e-06	7.36338e-07	5.62948e-07	1.46081e-06	8.20442e-07	2.27729e-06	0	2.6554e-06	4.57139e-06	2.66327e-06	2.47232e-06	3.85782e-06	6.96006e-07	3.06672e-06	0	9.59762e-07	4.63e-06	4.21277e-06	3.11489e-06	0	0	0	0	0	0	0	0	0	3.22017e-07	0	0	0	0	0	9.42683e-07	0	0	0	0
175_GA_AGC	6.52864e-07	0	0	0	0	0	0	1.59324e-06	0	6.65818e-07	0	1.10223e-06	6.96006e-06	1.70373e-06	2.94014e-06	3.83905e-06	1.54333e-06	2.10639e-06	3.11489e-06	7.82367e-07	3.39156e-06	0	0	0	0	0	1.86462e-06	0	6.44034e-07	0	0	0	6.06439e-07	0	0	0	8.00072e-07	0	0
175_GC_AGC	0	0	0	0	0	0	0	5.31081e-07	0	0	0	0	0	3.40746e-07	0	0	0	0	0	0	0	0	0	0	0	0	0	0	0	0	0	0	0	0	0	0	0	0	0
175_GT_AGC	2.28502e-06	2.94535e-06	3.37769e-06	1.31473e-05	5.74309e-06	8.35008e-06	1.57483e-05	7.43513e-06	1.14285e-05	2.70766e-05	3.21402e-05	2.53514e-05	6.26405e-06	4.4297e-06	1.76408e-05	2.87929e-06	1.54333e-05	1.47447e-05	0	3.91184e-06	1.69578e-06	1.63657e-06	3.00793e-05	6.76437e-06	5.70156e-06	1.31123e-05	1.02554e-05	4.88648e-05	2.70494e-05	2.12461e-05	7.8675e-05	7.45364e-05	7.15598e-05	5.23013e-06	6.59878e-06	9.61033e-06	2.40022e-06	7.59319e-06	7.5954e-06
176_CA_GCA	0	3.68169e-07	0	0	0	0	0	0	0	4.43879e-07	0	0	0	0	0	0	0	0	0	0	0	0	0	0	0	0	0	0	0	0	0	0	0	0	0	0	0	0	1.51908e-06
176_CG_GCA	3.26432e-07	0	0	0	0	0	0	0	7.61899e-07	2.21939e-07	0	0	0	0	0	0	0	0	0	7.82367e-07	0	0	0	0	0	0	0	0	0	3.54101e-06	0	0	0	0	0	8.73666e-07	0	0	0
176_CT_GCA	9.79295e-07	1.10451e-06	5.62948e-07	5.84325e-06	8.20442e-07	2.27729e-06	2.24975e-06	2.6554e-06	7.61899e-07	4.43879e-06	1.48339e-05	2.75559e-06	5.56804e-06	3.06672e-06	2.94014e-06	1.91952e-06	3.08667e-06	4.21277e-06	6.22977e-06	0	0	1.63657e-06	1.2533e-06	1.50319e-06	9.5026e-06	8.19519e-06	3.72924e-06	4.24912e-06	4.18622e-06	3.54101e-06	8.25262e-06	8.09445e-06	5.45795e-06	3.48676e-06	9.42683e-07	1.74733e-06	1.60014e-06	4.55591e-06	4.55724e-06
177_AC_CAG	0	0	0	0	0	7.59098e-07	0	0	7.61899e-07	0	0	0	0	3.40746e-07	0	1.91952e-06	7.71666e-07	0	0	0	0	0	0	0	0	0	0	0	0	0	0	0	0	0	0	0	0	0	0
177_AG_CAG	1.63216e-06	1.10451e-06	0	1.46081e-06	8.20442e-07	0	0	1.06216e-06	1.5238e-06	2.66327e-06	0	2.75559e-06	2.78402e-06	1.36298e-06	2.94014e-06	2.87929e-06	1.54333e-06	0	3.11489e-06	7.82367e-07	0	0	1.2533e-06	1.50319e-06	0	0	9.32311e-07	0	6.44034e-07	0	5.50175e-07	1.34908e-06	2.42576e-06	0	0	8.73666e-07	2.40022e-06	0	0
177_AT_CAG	2.61145e-06	2.20901e-06	5.62948e-07	4.38244e-06	4.10221e-06	2.27729e-06	2.24975e-06	5.84189e-06	3.0476e-06	4.43879e-06	7.41697e-06	6.06229e-06	4.17603e-06	6.13343e-06	5.88028e-06	9.59762e-06	1.08033e-05	4.21277e-06	6.22977e-06	7.82367e-07	0	0	0	0	0	0	0	0	0	0	5.50175e-07	3.37269e-07	0	0	0	0	0	0	0
178_GA_AGG	0	3.68169e-07	0	0	0	0	0	0	7.61899e-07	6.65818e-07	2.47232e-06	5.51117e-07	1.39201e-06	6.81492e-07	5.88028e-06	0	7.71666e-07	0	3.11489e-06	0	0	0	0	0	0	0	1.86462e-06	0	0	0	5.50175e-07	0	1.81932e-06	0	9.42683e-07	8.73666e-07	0	0	0
178_GC_AGG	0	0	0	0	0	7.59098e-07	0	5.31081e-07	0	0	0	0	0	0	0	9.59762e-07	0	0	0	0	0	0	0	0	0	0	0	2.12456e-06	0	0	0	0	0	0	0	0	0	0	0
178_GT_AGG	2.93789e-06	2.57718e-06	2.25179e-06	0	1.64088e-06	4.55459e-06	4.49951e-06	4.77973e-06	3.0476e-06	2.33036e-05	1.48339e-05	1.81869e-05	4.87204e-06	2.04448e-06	2.94014e-06	2.87929e-06	7.71666e-06	2.10639e-06	0	0	1.69578e-06	0	2.25594e-05	1.50319e-06	3.80104e-06	1.63904e-06	7.45848e-06	3.39929e-05	2.51173e-05	3.54101e-06	4.12631e-05	4.45195e-05	4.18443e-05	1.74338e-06	3.77073e-06	8.73666e-07	1.60014e-06	6.07455e-06	3.03816e-06
179_GA_GGT	0	3.68169e-07	0	0	0	0	0	0	0	4.43879e-07	2.47232e-06	0	0	2.38522e-06	2.94014e-06	9.59762e-07	0	0	0	0	0	1.63657e-06	0	0	0	0	0	2.12456e-06	1.28807e-06	0	5.50175e-07	1.01181e-06	6.06439e-07	0	0	0	0	0	0
179_GC_GGT	0	0	0	0	0	0	0	0	0	2.21939e-07	0	5.51117e-07	0	0	0	0	0	0	0	0	0	0	0	0	0	0	0	0	0	0	0	3.37269e-07	0	0	0	0	0	0	0
179_GT_GGT	9.79295e-07	1.47268e-06	0	5.84325e-06	1.64088e-06	1.5182e-06	2.24975e-06	2.12432e-06	3.0476e-06	3.32909e-06	7.41697e-06	1.10223e-05	5.56804e-06	1.36298e-06	8.82042e-06	9.59762e-07	1.54333e-06	1.47447e-05	0	7.82367e-07	0	1.63657e-06	1.37863e-05	2.25479e-06	5.70156e-06	4.91711e-06	9.32311e-07	1.48719e-05	5.15228e-06	1.0623e-05	2.14568e-05	1.98989e-05	1.45545e-05	1.74338e-06	0	8.73666e-07	1.60014e-06	3.03727e-06	1.51908e-06
180_TA_GTC	0	0	0	0	0	0	0	0	0	0	0	0	0	0	0	0	0	0	0	0	0	1.63657e-06	0	0	0	0	0	0	0	0	5.50175e-07	0	0	0	0	8.73666e-07	0	0	0
180_TC_GTC	1.30573e-06	3.68169e-07	0	1.46081e-06	0	0	0	1.06216e-06	1.5238e-06	8.87758e-07	0	0	1.39201e-06	6.81492e-07	0	0	1.54333e-06	0	0	1.56473e-06	5.08733e-06	3.27313e-06	0	0	1.90052e-06	0	0	0	6.44034e-07	0	5.50175e-07	6.74538e-07	2.42576e-06	0	0	1.74733e-06	2.40022e-06	0	0
180_TG_GTC	0	0	0	0	0	0	0	0	0	0	0	0	0	0	0	0	0	0	0	0	0	0	0	0	0	0	0	0	0	0	0	0	0	0	0	0	0	0	0
181_CA_TCA	0	0	0	0	0	0	0	0	0	0	0	0	0	0	0	0	0	0	0	0	0	0	0	0	0	0	0	0	0	0	0	0	0	0	0	0	0	0	0
181_CG_TCA	0	0	0	0	0	0	0	5.31081e-07	0	0	0	0	0	0	0	0	0	0	0	0	0	0	0	0	0	0	0	0	0	0	0	0	0	0	0	8.73666e-07	0	0	0
181_CT_TCA	3.26432e-07	3.68169e-07	5.62948e-07	1.46081e-06	2.46133e-06	3.79549e-06	4.49951e-06	1.06216e-06	0	1.99746e-06	4.94464e-06	1.65335e-06	2.08802e-06	2.04448e-06	5.88028e-06	2.87929e-06	1.54333e-06	6.31916e-06	3.11489e-06	0	0	0	6.26651e-06	1.50319e-06	3.80104e-06	1.63904e-06	1.86462e-06	0	2.25412e-06	3.54101e-06	4.4014e-06	1.34908e-06	3.63864e-06	3.48676e-06	9.42683e-07	0	2.40022e-06	4.55591e-06	4.55724e-06
182_AC_CAA	3.26432e-07	0	0	0	0	7.59098e-07	2.24975e-06	0	0	2.21939e-07	0	0	0	3.74821e-06	0	0	0	0	0	0	0	0	0	0	0	0	0	0	0	0	0	0	0	0	0	0	0	0	0
182_AG_CAA	9.79295e-07	1.10451e-06	5.62948e-07	4.38244e-06	0	2.27729e-06	0	5.31081e-06	2.2857e-06	3.10715e-06	4.94464e-06	2.86581e-05	3.82803e-05	6.23565e-05	7.05633e-05	1.05574e-05	9.4915e-05	0.000172724	7.16424e-05	0	5.08733e-06	1.63657e-06	0	1.50319e-06	0	1.63904e-06	1.86462e-06	2.12456e-06	3.22017e-07	3.54101e-06	1.10035e-06	6.74538e-07	2.42576e-06	0	0	3.49466e-06	2.40022e-06	0	0
182_AT_CAA	3.59075e-06	2.94535e-06	4.50358e-06	1.46081e-05	1.64088e-06	4.55459e-06	8.99902e-06	3.18648e-05	6.85709e-06	1.17628e-05	2.47232e-05	4.13338e-05	7.86486e-05	5.28157e-05	6.46831e-05	0.000279291	0.000340305	0.000305426	0.000161974	7.82367e-07	0	0	0	0	0	1.63904e-06	0	4.24912e-06	6.44034e-07	0	0	0	2.42576e-06	0	0	8.73666e-07	0	0	0
183_AC_AAG	0	0	0	0	0	0	0	5.31081e-07	0	2.21939e-07	0	0	2.08802e-06	5.45194e-06	0	1.05574e-05	0	2.10639e-06	0	0	0	0	0	0	0	0	0	0	0	0	0	0	0	0	0	0	0	0	0
183_AG_AAG	1.30573e-06	1.47268e-06	1.1259e-06	1.46081e-06	8.20442e-07	0	0	5.31081e-07	0	1.77552e-06	0	1.10223e-06	2.78402e-06	1.36298e-06	0	9.59762e-07	3.08667e-06	0	0	1.56473e-06	3.39156e-06	1.63657e-06	0	0	0	0	2.79693e-06	2.12456e-06	3.22017e-07	0	5.50175e-07	3.37269e-07	1.81932e-06	0	9.42683e-07	0	0	0	0
183_AT_AAG	0	0	0	0	0	7.59098e-07	0	5.84189e-06	0	2.44133e-06	4.94464e-06	1.10223e-06	2.78402e-05	1.56743e-05	5.88028e-06	5.75857e-06	1.389e-05	3.58085e-05	2.8034e-05	0	0	0	0	0	0	0	0	0	3.22017e-07	0	0	0	0	0	0	8.73666e-07	0	0	0
184_GA_AGA	0	3.68169e-07	0	0	0	0	0	1.06216e-06	1.5238e-06	0	0	0	0	0	0	0	0	0	0	7.82367e-07	0	0	0	0	1.90052e-06	0	0	0	3.22017e-07	0	0	0	0	0	0	0	8.00072e-07	0	0
184_GC_AGA	0	0	0	0	0	0	0	0	0	0	0	0	0	0	0	0	0	0	0	0	0	0	0	0	0	0	0	0	0	0	0	0	0	0	0	0	0	0	1.51908e-06
184_GT_AGA	3.26432e-07	0	1.1259e-06	0	2.46133e-06	7.59098e-07	0	1.59324e-06	7.61899e-07	2.88521e-06	9.88929e-06	6.61341e-06	6.96006e-07	1.36298e-06	8.82042e-06	0	3.08667e-06	2.10639e-06	3.11489e-06	7.82367e-07	0	0	7.51981e-06	1.50319e-06	1.90052e-06	0	0	2.12456e-06	4.18622e-06	3.54101e-06	1.21038e-05	1.2479e-05	1.45545e-05	0	9.42683e-07	8.73666e-07	0	6.07455e-06	3.03816e-06
185_AC_GAG	0	0	0	0	0	0	0	0	0	0	0	0	0	0	0	0	0	0	0	0	0	0	0	0	0	0	0	0	0	0	0	0	0	0	0	0	0	0	0
185_AG_GAG	1.95859e-06	7.36338e-07	1.1259e-06	1.46081e-06	0	0	0	1.06216e-06	7.61899e-07	1.55358e-06	0	1.10223e-06	6.96006e-07	6.81492e-07	0	1.91952e-06	2.315e-06	0	0	0	0	6.54627e-06	1.2533e-06	0	0	0	1.86462e-06	0	1.28807e-06	3.54101e-06	0	3.37269e-07	2.42576e-06	1.74338e-06	0	8.73666e-07	2.40022e-06	0	0
185_AT_GAG	0	3.68169e-07	0	0	0	0	0	0	0	0	0	0	0	0	0	0	0	0	0	0	0	0	0	0	0	0	0	0	0	0	0	0	0	0	0	0	8.00072e-07	0	0
186_GA_AGG	3.26432e-07	2.20901e-06	0	0	8.20442e-07	1.5182e-06	0	0	0	2.21939e-07	0	5.51117e-07	1.39201e-06	3.40746e-07	2.94014e-06	0	7.71666e-07	2.10639e-06	0	0	1.69578e-06	0	0	7.51597e-07	1.90052e-06	0	9.32311e-07	0	3.22017e-07	0	5.50175e-07	3.37269e-07	0	0	9.42683e-07	0	8.00072e-07	0	0
186_GC_AGG	0	3.68169e-07	0	0	0	7.59098e-07	0	0	0	0	0	0	0	0	0	0	0	0	0	0	0	0	0	0	0	0	0	0	0	0	0	0	6.06439e-07	0	0	0	0	0	0
186_GT_AGG	3.26432e-06	5.15437e-06	2.81474e-06	4.38244e-06	2.46133e-06	2.27729e-06	6.74926e-06	4.77973e-06	3.80949e-06	2.46353e-05	9.88929e-06	1.26757e-05	4.87204e-06	1.70373e-06	2.94014e-06	3.83905e-06	1.389e-05	2.10639e-06	3.11489e-06	8.60604e-06	3.39156e-06	3.27313e-06	2.13061e-05	3.00639e-06	3.80104e-06	3.27808e-06	4.66155e-06	5.09894e-05	2.70494e-05	7.08203e-06	5.50175e-05	6.07084e-05	6.18568e-05	6.97351e-06	6.59878e-06	4.36833e-06	2.40022e-06	6.07455e-06	9.11448e-06
187_GA_GGA	3.26432e-07	3.68169e-07	0	0	0	7.59098e-07	0	5.31081e-07	0	0	0	0	2.08802e-06	1.36298e-06	0	4.79881e-06	0	0	0	0	0	0	0	0	0	0	0	0	6.44034e-07	0	0	0	0	0	0	8.73666e-07	0	0	0
187_GC_GGA	0	0	0	0	0	0	0	0	0	4.43879e-07	0	0	0	0	0	0	0	0	0	7.82367e-07	0	0	0	0	0	0	0	0	0	0	0	0	0	0	0	0	0	0	0
187_GT_GGA	2.61145e-06	3.31352e-06	1.68884e-06	7.30407e-06	7.38398e-06	5.31369e-06	2.24975e-06	8.49729e-06	6.09519e-06	2.37475e-05	1.48339e-05	2.20447e-05	7.65606e-06	3.06672e-06	1.17606e-05	5.75857e-06	1.54333e-05	2.10639e-06	6.22977e-06	3.91184e-06	0	0	2.63194e-05	5.26118e-06	0	3.27808e-06	1.11877e-05	5.73631e-05	2.64054e-05	7.08203e-06	8.19761e-05	7.21755e-05	6.97405e-05	1.74338e-06	5.6561e-06	6.98933e-06	1.60014e-06	7.59319e-06	1.51908e-06
188_AC_GAG	0	0	0	0	0	0	0	0	0	0	0	0	0	0	0	0	0	0	0	0	0	0	0	0	0	0	0	0	0	0	0	0	0	0	0	0	0	0	0
188_AG_GAG	6.52864e-07	1.47268e-06	0	1.46081e-06	0	1.5182e-06	0	2.12432e-06	0	3.10715e-06	0	1.65335e-06	1.39201e-06	0	0	4.79881e-06	0	2.10639e-06	3.11489e-06	5.47657e-06	3.39156e-06	3.27313e-06	0	7.51597e-07	1.90052e-06	0	0	2.12456e-06	1.61009e-06	0	5.50175e-07	6.74538e-07	4.24507e-06	0	1.88537e-06	1.74733e-06	8.00072e-07	0	0
188_AT_GAG	9.79295e-07	0	0	0	0	0	0	5.31081e-07	7.61899e-07	6.65818e-07	0	5.51117e-07	0	1.02224e-06	0	9.59762e-07	0	0	0	7.82367e-07	1.69578e-06	0	0	0	0	0	9.32311e-07	0	3.22017e-07	0	5.50175e-07	0	6.06439e-07	0	0	1.74733e-06	1.60014e-06	0	0
189_GA_AGT	6.52864e-07	3.68169e-07	0	0	0	7.59098e-07	0	1.06216e-06	1.5238e-06	4.43879e-07	0	5.51117e-07	6.96006e-07	1.02224e-06	2.94014e-06	3.83905e-06	0	4.21277e-06	0	2.3471e-06	1.69578e-06	0	0	0	0	0	0	0	6.44034e-07	0	1.10035e-06	0	6.06439e-07	0	0	8.73666e-07	0	0	0
189_GC_AGT	0	3.68169e-07	5.62948e-07	0	0	0	0	0	0	2.21939e-07	0	0	0	0	0	0	0	0	0	0	0	1.63657e-06	0	0	0	0	0	0	0	0	0	0	0	0	0	0	0	0	0
189_GT_AGT	6.52864e-07	0	1.1259e-06	2.92163e-06	1.64088e-06	3.03639e-06	2.24975e-06	3.71756e-06	2.2857e-06	5.77043e-06	7.41697e-06	3.3067e-06	3.48003e-06	2.04448e-06	5.88028e-06	0	3.85833e-06	4.21277e-06	3.11489e-06	7.82367e-07	1.69578e-06	0	8.77312e-06	3.75798e-06	3.80104e-06	8.19519e-06	1.86462e-06	1.9121e-05	3.54219e-06	1.0623e-05	1.15537e-05	1.31535e-05	1.5161e-05	8.71689e-06	9.42683e-07	1.74733e-06	8.00072e-07	9.11182e-06	9.11448e-06
190_TA_GTA	0	0	0	0	0	0	0	0	0	2.21939e-07	0	0	0	0	0	0	0	0	0	0	0	0	0	0	0	0	0	0	3.22017e-07	0	0	3.37269e-07	6.06439e-07	0	0	0	0	0	0
190_TC_GTA	6.52864e-07	1.10451e-06	1.68884e-06	0	0	7.59098e-07	0	1.06216e-06	0	1.1097e-06	0	1.65335e-06	0	3.40746e-07	0	9.59762e-07	7.71666e-07	0	0	0	5.08733e-06	3.27313e-06	0	0	0	0	5.59386e-06	2.12456e-06	1.9321e-06	0	5.50175e-07	1.01181e-06	1.21288e-06	0	2.82805e-06	0	0	0	1.51908e-06
190_TG_GTA	0	0	0	0	0	0	0	0	0	0	0	0	0	0	0	0	0	0	0	0	0	0	0	0	0	0	0	0	0	0	0	0	0	0	0	0	0	0	0
191_AC_TAC	0	0	0	0	0	0	0	0	0	2.21939e-07	0	0	0	0	0	0	0	0	0	0	0	0	0	0	0	0	0	0	0	0	0	0	6.06439e-07	0	0	0	0	0	0
191_AG_TAC	0	3.68169e-07	0	0	8.20442e-07	0	0	1.06216e-06	1.5238e-06	1.77552e-06	0	0	1.39201e-06	6.81492e-07	0	9.59762e-07	4.63e-06	2.10639e-06	0	0	0	1.63657e-06	0	0	0	0	9.32311e-07	4.24912e-06	6.44034e-07	3.54101e-06	0	6.74538e-07	1.21288e-06	0	0	2.621e-06	1.60014e-06	0	0
191_AT_TAC	0	0	0	1.46081e-06	0	0	0	0	0	0	0	5.51117e-07	6.96006e-07	0	0	0	7.71666e-07	0	0	0	0	0	0	0	0	0	0	0	0	0	0	0	0	0	0	0	0	0	0
192_CA_ACA	0	3.68169e-07	0	0	0	0	0	0	7.61899e-07	0	0	0	0	0	0	0	0	0	0	7.82367e-07	0	0	0	0	0	0	0	0	0	0	0	0	6.06439e-07	0	0	0	0	0	0
192_CG_ACA	3.26432e-07	0	0	0	0	0	0	0	0	0	0	0	0	0	0	0	0	0	0	0	0	0	0	0	0	0	0	0	0	0	0	0	6.06439e-07	0	0	0	0	0	0
192_CT_ACA	1.30573e-06	2.57718e-06	5.62948e-07	2.92163e-06	4.92265e-06	5.31369e-06	2.24975e-06	5.84189e-06	2.2857e-06	3.99491e-06	1.23616e-05	3.85782e-06	3.48003e-06	3.74821e-06	1.17606e-05	0	1.54333e-06	6.31916e-06	0	3.12947e-06	1.69578e-06	1.63657e-06	1.50396e-05	1.50319e-06	1.90052e-06	8.19519e-06	9.32311e-07	8.49823e-06	2.25412e-06	1.0623e-05	4.95157e-06	7.08265e-06	8.49015e-06	1.74338e-06	4.71341e-06	3.49466e-06	3.20029e-06	1.06305e-05	7.5954e-06
193_AC_CAG	3.26432e-07	0	0	0	0	0	0	0	7.61899e-07	0	0	0	6.96006e-07	3.40746e-07	0	9.59762e-07	0	0	0	0	0	0	0	0	0	0	0	0	0	0	0	0	0	0	0	0	0	0	0
193_AG_CAG	1.63216e-06	7.36338e-07	5.62948e-07	0	1.64088e-06	7.59098e-07	2.24975e-06	5.31081e-07	7.61899e-07	3.10715e-06	0	2.20447e-06	2.08802e-06	2.38522e-06	5.88028e-06	2.87929e-06	4.63e-06	0	0	1.56473e-06	3.39156e-06	0	0	0	0	0	1.86462e-06	2.12456e-06	9.66052e-07	0	0	6.74538e-07	1.81932e-06	0	1.88537e-06	8.73666e-07	8.00072e-07	0	0
193_AT_CAG	2.93789e-06	3.68169e-06	3.94063e-06	2.92163e-06	8.20442e-07	2.27729e-06	4.49951e-06	4.77973e-06	4.57139e-06	4.66073e-06	4.94464e-06	4.40894e-06	2.78402e-06	5.11119e-06	0	7.6781e-06	9.26e-06	0	3.11489e-06	0	1.69578e-06	0	0	0	0	0	0	0	0	0	0	0	0	0	0	0	0	0	0
194_GA_AGT	0	0	0	0	0	0	0	5.31081e-07	7.61899e-07	2.21939e-07	0	0	0	3.40746e-07	0	1.91952e-06	0	0	0	1.56473e-06	3.39156e-06	1.63657e-06	0	0	0	0	1.86462e-06	0	0	0	0	0	6.06439e-07	0	9.42683e-07	0	4.80043e-06	0	0
194_GC_AGT	0	0	0	0	0	0	0	0	0	0	0	0	0	0	0	0	0	0	0	0	0	0	0	0	0	0	0	0	0	0	0	0	0	0	0	0	0	0	0
194_GT_AGT	6.52864e-07	1.10451e-06	0	0	3.28177e-06	2.27729e-06	2.24975e-06	2.6554e-06	7.61899e-07	2.21939e-06	2.47232e-06	1.65335e-06	1.39201e-06	1.36298e-06	2.94014e-06	9.59762e-07	7.71666e-07	2.10639e-06	0	0	0	0	3.75991e-06	7.51597e-07	5.70156e-06	4.91711e-06	9.32311e-07	1.48719e-05	3.22017e-06	3.54101e-06	8.25262e-06	1.21417e-05	4.85151e-06	0	3.77073e-06	8.73666e-07	1.60014e-06	1.51864e-06	4.55724e-06
195_TA_GTG	0	0	5.62948e-07	0	8.20442e-07	7.59098e-07	0	0	7.61899e-07	4.43879e-07	4.94464e-06	4.40894e-06	0	1.02224e-06	2.94014e-06	9.59762e-07	0	0	0	0	0	0	0	0	0	0	0	0	3.22017e-07	0	0	0	0	0	0	0	0	0	0
195_TC_GTG	1.30573e-06	3.68169e-07	0	1.46081e-06	8.20442e-07	0	0	5.31081e-07	7.61899e-07	1.33164e-06	0	5.51117e-07	6.96006e-07	6.81492e-07	0	0	0	0	0	3.12947e-06	0	0	0	0	1.90052e-06	1.63904e-06	1.86462e-06	0	1.28807e-06	0	0	3.37269e-07	6.06439e-07	0	0	2.621e-06	0	0	0
195_TG_GTG	0	0	0	0	0	0	0	0	0	0	0	0	0	0	0	0	0	0	0	0	0	0	0	0	0	0	0	0	0	0	0	0	0	0	0	0	0	0	0
196_GA_TGC	6.52864e-07	7.36338e-07	0	1.46081e-06	0	0	0	5.31081e-07	0	2.21939e-07	0	0	0	0	0	9.59762e-07	7.71666e-07	0	0	7.82367e-07	3.39156e-06	0	0	0	0	0	0	0	1.28807e-06	0	0	3.37269e-07	6.06439e-07	0	9.42683e-07	0	1.60014e-06	0	1.51908e-06
196_GC_TGC	0	0	0	0	0	0	0	0	0	2.21939e-07	0	0	6.96006e-07	0	0	9.59762e-07	0	0	0	0	0	0	0	0	0	0	0	0	3.22017e-07	0	0	3.37269e-07	0	0	0	1.74733e-06	0	0	0
196_GT_TGC	1.63216e-06	4.04986e-06	5.06653e-06	4.38244e-06	6.56354e-06	8.35008e-06	4.49951e-06	1.3277e-05	9.14279e-06	2.79644e-05	2.22509e-05	3.03114e-05	1.46161e-05	6.13343e-06	1.76408e-05	5.75857e-06	1.23467e-05	8.42554e-06	0	4.6942e-06	1.69578e-06	4.9097e-06	2.75727e-05	6.76437e-06	3.80104e-06	0	1.212e-05	7.86087e-05	3.7354e-05	2.12461e-05	9.40799e-05	7.85837e-05	8.73272e-05	1.04603e-05	1.13122e-05	4.36833e-06	7.20065e-06	1.21491e-05	1.36717e-05
197_CA_GCA	0	0	0	0	0	0	0	0	0	0	0	0	0	3.40746e-07	0	0	0	0	0	7.82367e-07	1.69578e-06	0	0	0	0	0	9.32311e-07	0	6.44034e-07	0	0	0	0	0	0	0	0	0	0
197_CG_GCA	3.26432e-07	0	0	0	0	0	0	0	0	2.21939e-07	0	0	0	0	0	0	0	0	0	7.82367e-07	0	0	0	0	0	0	9.32311e-07	0	0	0	0	0	0	0	0	0	8.00072e-07	0	0
197_CT_GCA	1.63216e-06	2.94535e-06	2.81474e-06	2.92163e-06	3.28177e-06	2.27729e-06	0	2.6554e-06	3.0476e-06	3.77297e-06	0	2.75559e-06	2.78402e-06	1.70373e-06	2.94014e-06	1.91952e-06	3.08667e-06	4.21277e-06	3.11489e-06	2.3471e-06	0	1.63657e-06	6.26651e-06	2.25479e-06	5.70156e-06	1.63904e-06	4.66155e-06	4.24912e-06	4.18622e-06	1.0623e-05	8.25262e-06	3.03542e-06	7.88371e-06	0	9.42683e-07	2.621e-06	2.40022e-06	7.59319e-06	1.06336e-05
198_AC_CAA	0	0	0	0	0	0	0	5.31081e-07	0	0	0	5.51117e-07	0	3.40746e-07	0	9.59762e-07	0	2.10639e-06	0	0	0	0	0	0	0	0	0	0	0	0	0	0	0	0	0	0	0	0	0
198_AG_CAA	1.63216e-06	2.94535e-06	2.25179e-06	1.46081e-06	1.64088e-06	4.55459e-06	8.99902e-06	6.37297e-06	1.5238e-06	5.10461e-06	9.88929e-06	4.40894e-06	2.78402e-06	3.74821e-06	0	7.6781e-06	3.85833e-06	8.42554e-06	9.34466e-06	2.3471e-06	1.69578e-06	0	0	0	1.90052e-06	4.91711e-06	5.59386e-06	0	6.44034e-07	0	5.50175e-07	3.37269e-07	1.21288e-06	0	9.42683e-07	2.621e-06	0	0	1.51908e-06
198_AT_CAA	0	2.57718e-06	5.62948e-07	2.92163e-06	1.64088e-06	7.59098e-07	0	2.6554e-06	7.61899e-07	2.21939e-06	4.94464e-06	1.65335e-06	4.87204e-06	3.06672e-06	0	4.79881e-06	1.54333e-06	2.10639e-06	0	0	0	1.63657e-06	0	0	0	1.63904e-06	0	0	3.22017e-07	0	0	0	0	0	9.42683e-07	0	0	0	0
199_AC_AAT	0	0	0	0	0	0	0	0	0	0	0	0	0	0	0	0	0	0	0	0	0	0	0	0	0	0	0	0	0	0	0	0	0	0	0	0	0	0	0
199_AG_AAT	6.52864e-07	3.68169e-07	5.62948e-07	0	0	7.59098e-07	0	1.06216e-06	7.61899e-07	4.43879e-07	0	0	2.08802e-06	3.40746e-07	0	1.91952e-06	7.71666e-07	0	3.11489e-06	0	0	0	0	0	0	0	1.86462e-06	2.12456e-06	6.44034e-07	0	0	6.74538e-07	1.21288e-06	0	0	1.74733e-06	2.40022e-06	0	0
199_AT_AAT	0	3.68169e-07	0	0	0	7.59098e-07	0	0	0	0	0	0	1.39201e-06	1.36298e-06	2.94014e-06	0	0	0	0	0	0	0	0	0	0	0	0	0	0	0	0	0	0	0	0	0	0	0	0
200_TA_ATG	0	0	5.62948e-07	0	0	0	2.24975e-06	0	0	2.21939e-07	0	0	0	0	0	0	0	0	0	0	0	0	0	0	0	0	9.32311e-07	0	0	0	0	0	0	0	9.42683e-07	0	0	0	0
200_TC_ATG	6.52864e-07	0	0	1.46081e-06	0	7.59098e-07	0	5.31081e-07	1.5238e-06	1.1097e-06	0	5.51117e-07	6.96006e-07	3.40746e-07	0	1.91952e-06	2.315e-06	2.10639e-06	0	0	0	1.63657e-06	0	7.51597e-07	0	0	0	2.12456e-06	9.66052e-07	0	0	3.37269e-07	0	0	0	3.49466e-06	0	0	0
200_TG_ATG	0	0	0	0	0	0	0	0	0	0	0	0	0	0	0	0	0	0	0	0	0	0	0	0	0	0	0	0	0	0	0	0	0	0	0	0	0	0	0
201_GA_TGA	3.26432e-07	3.68169e-07	0	0	0	7.59098e-07	0	0	0	8.87758e-07	0	0	6.96006e-07	0	0	0	0	0	0	0	0	0	1.2533e-06	0	0	0	3.72924e-06	0	3.22017e-07	0	5.50175e-07	3.37269e-07	0	0	0	8.73666e-07	0	0	0
201_GC_TGA	0	0	0	0	0	0	0	0	0	0	0	0	0	0	0	0	0	0	0	0	0	0	0	0	0	0	0	0	0	0	0	0	0	0	0	0	0	0	0
201_GT_TGA	3.26432e-07	1.47268e-06	1.1259e-06	8.76488e-06	8.20442e-06	4.55459e-06	2.24975e-06	4.77973e-06	1.5238e-06	8.87758e-06	2.47232e-05	1.32268e-05	2.78402e-06	1.02224e-06	1.17606e-05	1.91952e-06	6.17333e-06	6.31916e-06	0	2.3471e-06	0	3.27313e-06	2.75727e-05	3.00639e-06	7.60208e-06	1.31123e-05	3.72924e-06	3.61175e-05	9.01648e-06	1.77051e-05	3.24603e-05	3.10287e-05	2.97155e-05	3.48676e-06	5.6561e-06	3.49466e-06	8.00072e-07	3.03727e-06	7.5954e-06
202_AC_GAG	0	0	0	0	0	0	0	0	0	0	0	0	0	0	0	0	0	0	0	0	0	0	0	0	0	0	0	0	0	0	0	0	0	0	0	0	0	0	0
202_AG_GAG	1.63216e-06	3.68169e-07	0	1.46081e-06	0	7.59098e-07	0	5.31081e-07	0	6.65818e-07	2.47232e-06	1.10223e-06	1.39201e-06	1.02224e-06	0	2.87929e-06	0	0	0	0	1.69578e-06	3.27313e-06	1.2533e-06	7.51597e-07	0	0	9.32311e-07	0	9.66052e-07	0	1.65052e-06	0	1.21288e-06	0	0	8.73666e-07	1.60014e-06	0	1.51908e-06
202_AT_GAG	0	0	1.1259e-06	0	0	0	0	0	0	2.21939e-07	0	5.51117e-07	4.87204e-06	2.04448e-06	0	3.83905e-06	4.63e-06	0	0	7.82367e-07	0	0	0	7.51597e-07	0	0	9.32311e-07	0	0	0	0	0	0	0	0	0	0	0	0
203_GA_AGG	9.79295e-07	3.68169e-07	0	0	0	7.59098e-07	0	0	0	4.43879e-07	0	0	6.96006e-07	1.36298e-06	5.88028e-06	3.83905e-06	1.54333e-06	0	0	7.82367e-07	0	0	1.2533e-06	0	0	1.63904e-06	1.86462e-06	0	9.66052e-07	0	0	3.37269e-07	1.21288e-06	0	0	0	0	0	0
203_GC_AGG	3.26432e-07	0	0	0	0	0	0	0	0	0	0	0	0	3.40746e-07	0	0	0	0	0	0	0	0	0	0	0	0	0	0	0	0	0	0	0	0	0	0	0	0	0
203_GT_AGG	3.26432e-07	3.68169e-07	5.62948e-07	0	1.64088e-06	0	0	5.31081e-07	7.61899e-07	8.87758e-07	4.94464e-06	1.10223e-06	6.96006e-07	0	2.94014e-06	0	7.71666e-07	0	0	0	1.69578e-06	0	5.01321e-06	0	1.90052e-06	1.63904e-06	0	2.12456e-06	3.86421e-06	0	4.4014e-06	9.10626e-06	3.0322e-06	0	3.77073e-06	0	8.00072e-07	0	0
204_GA_GGG	0	3.68169e-07	5.62948e-07	0	0	0	0	0	0	6.65818e-07	0	5.51117e-07	6.96006e-07	1.02224e-06	5.88028e-06	1.91952e-06	0	0	0	7.82367e-07	1.69578e-06	0	0	0	0	0	9.32311e-07	0	3.22017e-07	0	0	3.37269e-07	6.06439e-07	0	9.42683e-07	1.74733e-06	0	0	0
204_GC_GGG	0	0	0	0	0	0	0	0	0	0	0	0	0	0	0	0	0	0	0	0	0	0	0	0	0	0	0	0	0	0	0	0	0	0	0	0	0	0	0
204_GT_GGG	3.26432e-07	3.68169e-07	0	0	8.20442e-07	0	0	5.31081e-07	2.2857e-06	3.32909e-06	1.23616e-05	5.51117e-06	0	6.81492e-07	2.94014e-06	9.59762e-07	0	0	0	1.56473e-06	0	0	5.01321e-06	7.51597e-07	1.90052e-06	0	0	6.37368e-06	2.25412e-06	3.54101e-06	8.8028e-06	1.2479e-05	1.15223e-05	0	9.42683e-07	0	8.00072e-07	4.55591e-06	3.03816e-06
205_GA_GGA	3.26432e-07	0	0	0	0	0	2.24975e-06	0	7.61899e-07	1.77552e-06	0	5.51117e-07	6.96006e-07	3.40746e-07	0	0	0	0	0	0	0	0	0	7.51597e-07	0	0	0	0	6.44034e-07	0	5.50175e-07	3.37269e-07	6.06439e-07	0	9.42683e-07	0	1.60014e-06	0	0
205_GC_GGA	0	0	5.62948e-07	0	0	0	0	0	0	0	0	0	0	0	0	0	0	0	0	7.82367e-07	0	0	0	0	0	0	0	0	0	0	5.50175e-07	0	1.21288e-06	0	0	1.74733e-06	0	0	0
205_GT_GGA	2.28502e-06	2.20901e-06	1.68884e-06	4.38244e-06	2.46133e-06	3.03639e-06	2.24975e-06	6.90405e-06	2.2857e-06	1.0875e-05	9.88929e-06	1.54313e-05	2.78402e-06	2.38522e-06	2.0581e-05	2.87929e-06	1.389e-05	4.21277e-06	0	2.3471e-06	1.69578e-06	3.27313e-06	2.8826e-05	3.00639e-06	5.70156e-06	1.31123e-05	2.79693e-06	2.97438e-05	1.41688e-05	3.54101e-06	3.57614e-05	3.77741e-05	3.4567e-05	3.48676e-06	6.59878e-06	2.621e-06	2.40022e-06	4.55591e-06	9.11448e-06
206_AC_GAC	0	0	0	0	0	0	0	0	0	0	0	0	0	0	0	0	0	0	0	0	0	0	0	0	0	0	0	0	0	0	0	0	0	0	0	0	0	0	0
206_AG_GAC	1.95859e-06	2.20901e-06	5.62948e-07	0	0	2.27729e-06	0	1.59324e-06	1.5238e-06	1.99746e-06	0	5.51117e-07	2.78402e-06	0	0	1.91952e-06	1.54333e-06	0	0	3.12947e-06	0	0	0	0	1.90052e-06	0	3.72924e-06	0	9.66052e-07	0	0	3.37269e-07	1.21288e-06	0	2.82805e-06	3.49466e-06	2.40022e-06	0	0
206_AT_GAC	0	3.68169e-07	0	0	8.20442e-07	7.59098e-07	0	0	7.61899e-07	0	0	1.10223e-06	0	0	0	0	0	0	0	7.82367e-07	0	0	0	0	0	0	0	0	0	0	0	0	0	0	0	0	0	0	0
207_CA_ACC	0	0	0	0	0	0	0	0	0	0	0	0	0	0	0	0	0	0	0	0	0	0	0	0	0	0	0	0	0	0	0	0	0	0	0	0	0	0	0
207_CG_ACC	0	0	0	0	0	0	0	0	0	0	0	0	0	0	0	0	0	0	0	0	0	0	0	0	0	0	0	0	0	0	0	0	0	0	0	0	0	0	0
207_CT_ACC	6.52864e-07	7.36338e-07	1.68884e-06	4.38244e-06	2.46133e-06	7.59098e-07	2.24975e-06	1.59324e-06	7.61899e-07	3.99491e-06	0	3.85782e-06	2.08802e-06	1.70373e-06	5.88028e-06	1.91952e-06	2.315e-06	4.21277e-06	0	2.3471e-06	0	0	2.5066e-06	3.00639e-06	1.90052e-06	1.63904e-06	9.32311e-07	2.12456e-06	3.54219e-06	3.54101e-06	1.65052e-06	4.04723e-06	2.42576e-06	1.74338e-06	9.42683e-07	0	8.00072e-07	7.59319e-06	7.5954e-06
208_CA_CCA	0	3.68169e-07	0	0	0	0	0	0	0	2.21939e-07	0	3.3067e-06	6.96006e-07	0	0	0	0	0	0	0	0	0	0	0	0	0	0	2.12456e-06	0	0	0	0	0	0	0	0	0	0	0
208_CG_CCA	0	0	0	0	0	0	2.24975e-06	0	0	0	2.47232e-06	0	0	0	0	0	0	0	0	0	0	0	0	0	0	0	0	0	0	0	0	0	0	0	0	0	0	0	0
208_CT_CCA	2.61145e-06	1.47268e-06	1.68884e-06	4.38244e-06	5.74309e-06	7.59098e-06	8.99902e-06	2.12432e-06	2.2857e-06	5.99237e-06	2.22509e-05	6.61341e-06	4.17603e-06	5.45194e-06	1.76408e-05	0	3.08667e-06	1.68511e-05	0	2.3471e-06	1.69578e-06	1.63657e-06	1.37863e-05	4.50958e-06	3.80104e-06	3.27808e-06	2.79693e-06	6.37368e-06	5.79631e-06	7.08203e-06	9.90315e-06	7.08265e-06	1.15223e-05	1.04603e-05	7.54146e-06	1.74733e-06	1.60014e-06	9.11182e-06	1.36717e-05
209_AC_CAG	3.26432e-07	3.68169e-07	0	0	0	7.59098e-07	0	0	0	4.43879e-07	0	0	0	0	0	0	0	2.10639e-06	0	0	0	0	0	0	0	0	0	0	0	0	0	0	0	0	0	0	0	0	0
209_AG_CAG	3.26432e-07	1.10451e-06	0	2.92163e-06	8.20442e-07	7.59098e-07	2.24975e-06	1.06216e-06	0	2.66327e-06	0	5.51117e-07	2.08802e-06	3.40746e-07	0	2.87929e-06	7.71666e-07	4.21277e-06	0	7.82367e-07	3.39156e-06	0	0	0	0	0	3.72924e-06	0	9.66052e-07	0	0	6.74538e-07	6.06439e-07	0	0	8.73666e-07	8.00072e-07	0	3.03816e-06
209_AT_CAG	5.54934e-06	5.15437e-06	4.50358e-06	2.92163e-06	5.74309e-06	3.79549e-06	6.74926e-06	7.96621e-06	9.14279e-06	5.77043e-06	9.88929e-06	9.36899e-06	6.96006e-06	2.72597e-06	5.88028e-06	1.15171e-05	3.08667e-06	2.10639e-06	1.24595e-05	0	1.69578e-06	0	0	0	0	0	9.32311e-07	0	0	0	0	0	1.21288e-06	0	9.42683e-07	8.73666e-07	0	0	0
210_GA_AGT	0	0	0	0	0	7.59098e-07	0	0	0	4.43879e-07	2.47232e-06	5.51117e-07	0	6.81492e-07	0	9.59762e-07	0	0	0	0	0	0	0	0	0	0	9.32311e-07	0	6.44034e-07	0	5.50175e-07	0	6.06439e-07	0	0	0	8.00072e-07	0	0
210_GC_AGT	0	3.68169e-07	0	0	0	0	0	0	0	0	0	0	0	0	0	0	0	0	3.11489e-06	0	0	0	0	0	0	0	0	0	0	0	0	0	6.06439e-07	0	0	0	0	0	0
210_GT_AGT	9.79295e-07	7.36338e-07	0	2.92163e-06	4.92265e-06	2.27729e-06	6.74926e-06	2.12432e-06	3.0476e-06	3.32909e-06	1.48339e-05	4.40894e-06	1.39201e-06	3.74821e-06	0	9.59762e-07	3.08667e-06	2.10639e-06	3.11489e-06	0	0	1.63657e-06	1.50396e-05	2.25479e-06	5.70156e-06	4.91711e-06	9.32311e-07	1.27474e-05	1.61009e-06	3.54101e-06	1.21038e-05	1.01181e-05	6.67083e-06	1.74338e-06	1.88537e-06	1.74733e-06	1.60014e-06	0	4.55724e-06
211_TA_GTA	3.26432e-07	0	0	0	0	0	0	5.31081e-07	0	2.21939e-07	0	0	6.96006e-07	0	0	0	7.71666e-07	0	0	0	1.69578e-06	0	0	0	0	0	9.32311e-07	0	0	0	0	0	0	0	0	0	0	0	0
211_TC_GTA	9.79295e-07	3.68169e-07	0	0	0	0	0	0	2.2857e-06	2.21939e-07	0	5.51117e-07	1.39201e-06	6.81492e-07	0	1.91952e-06	3.08667e-06	0	0	7.82367e-07	3.39156e-06	3.27313e-06	0	0	0	0	1.86462e-06	0	9.66052e-07	0	0	3.37269e-07	0	0	0	8.73666e-07	2.40022e-06	0	0
211_TG_GTA	0	0	0	0	0	0	0	0	0	0	0	0	0	0	0	0	0	0	0	0	0	0	0	0	0	0	0	0	0	0	0	0	0	0	0	0	0	0	0
212_AC_TAC	0	3.68169e-07	0	0	0	0	0	0	0	0	0	5.51117e-07	0	0	0	0	0	0	0	0	0	0	0	0	0	0	0	0	0	0	0	0	0	0	0	0	0	0	0
212_AG_TAC	1.95859e-06	3.68169e-07	5.62948e-07	2.92163e-06	0	7.59098e-07	0	1.06216e-06	0	2.44133e-06	2.47232e-06	1.65335e-06	2.08802e-06	3.40746e-07	2.94014e-06	1.91952e-06	0	6.31916e-06	0	2.3471e-06	1.69578e-06	1.63657e-06	1.2533e-06	0	0	0	2.79693e-06	2.12456e-06	6.44034e-07	0	0	3.37269e-07	0	0	9.42683e-07	1.74733e-06	0	0	0
212_AT_TAC	0	0	0	0	0	1.5182e-06	0	0	7.61899e-07	2.21939e-07	0	0	0	0	0	0	7.71666e-07	0	0	0	0	0	0	0	0	0	0	0	0	0	0	0	0	0	0	0	0	0	0
213_CA_ACA	0	0	0	0	0	0	0	0	7.61899e-07	0	0	0	6.96006e-07	0	0	0	0	0	0	0	0	0	0	0	0	0	0	0	3.22017e-07	0	0	0	0	0	0	0	0	1.51864e-06	0
213_CG_ACA	0	0	0	0	0	0	0	0	0	0	0	0	0	0	0	0	0	0	0	0	0	0	0	0	0	0	0	0	0	0	0	0	0	0	0	0	0	0	0
213_CT_ACA	6.52864e-07	1.10451e-06	2.81474e-06	8.76488e-06	8.20442e-07	4.55459e-06	0	2.12432e-06	3.0476e-06	3.99491e-06	1.97786e-05	2.20447e-06	3.48003e-06	1.02224e-06	2.94014e-06	1.91952e-06	4.63e-06	1.05319e-05	3.11489e-06	7.82367e-07	0	3.27313e-06	1.00264e-05	1.50319e-06	7.60208e-06	1.63904e-06	0	2.12456e-06	1.61009e-06	1.0623e-05	3.30105e-06	6.40811e-06	5.45795e-06	3.48676e-06	1.88537e-06	8.73666e-07	0	9.11182e-06	4.55724e-06
214_AC_CAT	3.26432e-07	0	0	0	0	0	0	0	0	2.21939e-07	0	0	0	1.70373e-06	0	0	0	0	0	0	0	0	0	0	0	0	0	0	0	0	0	0	0	0	0	0	0	0	0
214_AG_CAT	1.30573e-06	3.68169e-07	5.62948e-07	0	8.20442e-07	3.03639e-06	4.49951e-06	1.59324e-06	0	2.44133e-06	7.41697e-06	1.65335e-06	2.08802e-06	2.38522e-06	2.94014e-06	0	7.71666e-07	6.31916e-06	3.11489e-06	0	3.39156e-06	0	0	7.51597e-07	0	0	9.32311e-07	0	3.22017e-07	0	0	3.37269e-07	1.21288e-06	0	0	8.73666e-07	8.00072e-07	0	0
214_AT_CAT	9.79295e-07	2.20901e-06	1.68884e-06	2.92163e-06	2.46133e-06	3.03639e-06	6.74926e-06	4.77973e-06	7.61899e-07	4.43879e-06	0	5.51117e-06	6.96006e-06	7.83716e-06	5.88028e-06	9.59762e-07	3.08667e-06	1.47447e-05	9.34466e-06	0	1.69578e-06	0	0	0	0	0	9.32311e-07	0	0	0	0	0	0	0	0	0	0	0	0
215_TA_ATG	3.26432e-07	3.68169e-07	0	0	8.20442e-07	1.5182e-06	0	0	7.61899e-07	0	0	2.20447e-06	0	0	0	0	0	0	0	0	0	0	0	0	0	0	0	0	3.22017e-07	0	0	0	0	0	0	0	0	0	0
215_TC_ATG	1.63216e-06	0	5.62948e-07	2.92163e-06	0	7.59098e-07	0	5.31081e-07	0	4.43879e-07	0	5.51117e-07	6.96006e-07	3.40746e-07	0	9.59762e-07	7.71666e-07	0	0	7.82367e-07	1.69578e-06	3.27313e-06	0	0	0	1.63904e-06	2.79693e-06	0	3.22017e-07	0	5.50175e-07	3.37269e-07	1.81932e-06	0	9.42683e-07	0	1.60014e-06	0	1.51908e-06
215_TG_ATG	0	0	0	0	0	0	0	0	0	0	0	0	0	0	0	0	0	0	0	0	0	0	0	0	0	0	0	0	0	0	0	0	0	0	0	0	0	0	0
216_GA_TGA	6.52864e-07	7.36338e-07	0	0	0	0	2.24975e-06	4.77973e-06	0	6.65818e-07	0	0	0	3.40746e-07	0	9.59762e-07	0	0	0	0	1.69578e-06	1.63657e-06	0	0	0	0	0	0	1.28807e-06	0	0	6.74538e-07	0	0	0	0	0	0	0
216_GC_TGA	0	0	0	0	0	0	0	0	0	0	0	0	0	0	0	0	0	0	0	0	0	0	0	0	0	0	0	0	0	0	0	0	0	0	0	0	0	0	0
216_GT_TGA	3.26432e-07	7.36338e-07	0	4.38244e-06	8.20442e-07	1.5182e-06	0	5.31081e-07	0	6.65818e-07	7.41697e-06	2.75559e-06	1.39201e-06	1.36298e-06	5.88028e-06	9.59762e-07	7.71666e-07	2.10639e-06	0	0	0	1.63657e-06	7.51981e-06	1.50319e-06	3.80104e-06	3.27808e-06	0	2.12456e-06	1.9321e-06	1.0623e-05	1.15537e-05	9.10626e-06	8.49015e-06	0	9.42683e-07	1.74733e-06	0	4.55591e-06	1.51908e-06
217_AC_GAG	0	0	0	0	0	0	0	0	0	0	0	0	0	0	0	0	0	0	0	0	0	0	0	0	0	0	0	0	0	0	0	0	0	0	0	0	0	0	0
217_AG_GAG	1.95859e-06	3.68169e-07	5.62948e-07	1.46081e-06	0	0	0	0	1.5238e-06	1.77552e-06	0	2.75559e-06	2.08802e-06	2.04448e-06	8.82042e-06	2.87929e-06	1.08033e-05	0	0	2.3471e-06	5.08733e-06	4.9097e-06	0	7.51597e-07	0	0	2.79693e-06	2.12456e-06	1.28807e-06	0	1.65052e-06	1.34908e-06	3.63864e-06	0	9.42683e-07	8.73666e-07	2.40022e-06	0	0
217_AT_GAG	0	0	0	0	0	0	2.24975e-06	0	0	0	0	0	6.96006e-07	3.40746e-07	0	9.59762e-07	7.71666e-07	0	0	0	0	0	0	0	0	0	0	0	0	0	0	0	6.06439e-07	0	0	0	0	0	0
218_GA_AGA	3.26432e-07	3.68169e-07	0	0	0	0	0	0	0	4.43879e-07	0	0	0	0	0	0	0	2.10639e-06	3.11489e-06	7.82367e-07	0	0	0	0	0	0	0	0	3.22017e-07	0	0	3.37269e-07	0	0	0	0	0	0	0
218_GC_AGA	0	0	0	0	0	0	0	0	0	0	0	0	0	0	0	0	0	0	0	0	0	0	0	0	0	0	0	0	0	0	0	0	0	0	0	0	0	0	0
218_GT_AGA	0	0	5.62948e-07	0	4.10221e-06	3.03639e-06	0	0	2.2857e-06	1.33164e-06	0	2.20447e-06	6.96006e-07	0	2.94014e-06	0	7.71666e-07	2.10639e-06	0	1.56473e-06	0	0	3.75991e-06	0	1.90052e-06	1.63904e-06	9.32311e-07	2.12456e-06	9.66052e-07	3.54101e-06	5.50175e-07	6.07084e-06	2.42576e-06	0	1.88537e-06	1.74733e-06	0	0	1.51908e-06
219_AC_GAA	0	0	0	0	0	0	0	0	0	0	0	0	0	0	0	0	0	0	0	0	0	0	0	0	0	0	0	0	0	0	0	0	0	0	0	0	0	0	0
219_AG_GAA	9.79295e-07	1.47268e-06	1.68884e-06	0	0	0	0	5.31081e-07	3.0476e-06	1.55358e-06	0	5.51117e-07	2.78402e-06	2.04448e-06	0	2.87929e-06	2.315e-06	0	0	7.82367e-07	1.69578e-06	1.63657e-06	0	7.51597e-07	0	0	0	0	9.66052e-07	0	1.10035e-06	1.34908e-06	1.81932e-06	0	0	1.74733e-06	1.60014e-06	0	0
219_AT_GAA	0	0	0	0	0	0	0	0	0	0	0	0	0	0	0	0	0	0	0	0	0	0	0	0	0	0	0	0	0	0	0	0	0	0	0	0	0	0	0
220_AC_AAC	9.79295e-07	0	5.62948e-07	0	0	0	0	0	0	2.21939e-07	0	5.51117e-07	6.96006e-07	6.81492e-07	0	0	0	0	0	0	0	0	0	0	0	0	0	0	3.22017e-07	0	0	0	0	0	0	0	0	0	0
220_AG_AAC	9.79295e-07	3.68169e-07	5.62948e-07	0	8.20442e-07	0	0	1.06216e-06	1.5238e-06	1.55358e-06	0	5.51117e-07	4.17603e-06	1.36298e-06	2.94014e-06	9.59762e-07	2.315e-06	0	0	1.56473e-06	5.08733e-06	0	0	0	0	0	9.32311e-07	0	6.44034e-07	0	5.50175e-07	1.01181e-06	0	0	0	4.36833e-06	0	0	0
220_AT_AAC	0	3.68169e-07	0	0	0	0	0	0	0	2.21939e-07	0	0	0	0	0	0	7.71666e-07	0	0	0	0	0	0	0	0	0	0	0	0	0	0	0	6.06439e-07	0	0	0	0	0	0
221_CA_ACT	0	0	5.62948e-07	0	0	0	0	0	0	2.21939e-07	0	0	0	0	0	0	0	0	0	0	0	0	0	0	0	0	0	0	0	0	0	0	0	0	0	0	0	0	0
221_CG_ACT	0	0	0	0	0	0	0	0	0	0	0	0	0	3.40746e-07	0	0	0	0	0	0	0	0	0	0	0	0	0	0	0	0	0	3.37269e-07	0	0	0	0	0	0	0
221_CT_ACT	6.52864e-07	0	0	0	0	7.59098e-07	0	0	3.0476e-06	6.65818e-07	0	5.51117e-07	0	0	0	1.91952e-06	7.71666e-07	0	3.11489e-06	0	0	1.63657e-06	2.5066e-06	7.51597e-07	1.90052e-06	3.27808e-06	0	0	9.66052e-07	3.54101e-06	1.65052e-06	1.34908e-06	0	0	0	0	8.00072e-07	1.51864e-06	1.51908e-06
222_TA_CTG	3.26432e-07	0	0	1.46081e-06	8.20442e-07	0	0	5.31081e-07	0	0	0	0	0	0	0	0	7.71666e-07	0	0	0	0	0	0	0	0	0	0	0	0	0	0	0	0	0	0	0	0	0	0
222_TC_CTG	9.79295e-07	3.68169e-07	0	0	0	0	2.24975e-06	3.18648e-06	1.5238e-06	1.33164e-06	0	0	6.96006e-07	3.40746e-07	0	9.59762e-07	0	0	0	7.82367e-07	1.69578e-06	0	0	1.50319e-06	0	0	4.66155e-06	0	9.66052e-07	0	0	0	1.21288e-06	0	0	8.73666e-07	8.00072e-07	1.51864e-06	0
222_TG_CTG	0	0	0	0	0	0	0	0	0	0	0	5.51117e-07	0	0	0	0	0	0	0	0	0	0	0	0	0	0	0	0	0	0	0	0	0	0	9.42683e-07	0	0	0	0
223_GA_TGG	6.52864e-07	3.68169e-07	0	0	0	0	0	5.31081e-07	7.61899e-07	1.1097e-06	0	5.51117e-07	6.96006e-07	3.40746e-07	0	0	0	0	0	0	0	0	1.2533e-06	0	0	1.63904e-06	9.32311e-07	0	6.44034e-07	0	0	0	6.06439e-07	0	0	8.73666e-07	8.00072e-07	0	0
223_GC_TGG	0	0	0	0	0	0	0	5.31081e-07	0	0	0	0	0	0	0	0	0	0	0	0	0	0	0	0	0	0	0	0	3.22017e-07	0	0	0	0	0	0	0	0	0	0
223_GT_TGG	9.79295e-07	1.47268e-06	1.1259e-06	4.38244e-06	8.20442e-07	7.59098e-07	2.24975e-06	1.06216e-06	7.61899e-07	3.77297e-06	9.88929e-06	5.51117e-06	0	1.02224e-06	8.82042e-06	1.91952e-06	1.54333e-06	4.21277e-06	0	1.56473e-06	0	0	7.51981e-06	2.25479e-06	1.90052e-06	0	9.32311e-07	6.37368e-06	3.86421e-06	7.08203e-06	1.54049e-05	1.55144e-05	1.39481e-05	0	9.42683e-07	8.73666e-07	0	1.51864e-06	1.06336e-05
224_GA_GGG	0	0	0	0	0	7.59098e-07	0	5.31081e-07	0	1.1097e-06	0	0	0	3.40746e-07	0	9.59762e-07	7.71666e-07	0	0	0	0	1.63657e-06	0	0	0	0	9.32311e-07	0	9.66052e-07	0	0	0	0	0	9.42683e-07	1.74733e-06	0	0	0
224_GC_GGG	0	0	0	0	0	0	0	0	7.61899e-07	0	0	0	0	0	0	0	0	0	0	0	0	0	0	0	0	0	0	0	3.22017e-07	0	0	0	0	0	0	0	0	0	0
224_GT_GGG	2.28502e-06	3.68169e-06	5.62948e-07	2.92163e-06	2.46133e-06	4.55459e-06	2.24975e-06	3.18648e-06	1.5238e-06	1.50919e-05	2.71955e-05	8.81788e-06	1.39201e-06	1.02224e-06	8.82042e-06	9.59762e-07	3.85833e-06	4.21277e-06	3.11489e-06	1.56473e-06	5.08733e-06	1.63657e-06	2.13061e-05	2.25479e-06	5.70156e-06	3.27808e-06	2.79693e-06	8.49823e-06	9.01648e-06	1.41641e-05	3.41108e-05	3.30524e-05	2.72898e-05	0	3.77073e-06	2.621e-06	8.00072e-07	4.55591e-06	6.07632e-06
225_GA_GGG	0	7.36338e-07	0	0	0	0	0	1.59324e-06	0	2.21939e-07	0	0	6.96006e-07	3.40746e-07	2.94014e-06	9.59762e-07	7.71666e-07	0	0	0	1.69578e-06	0	0	0	0	0	9.32311e-07	0	1.61009e-06	0	0	0	6.06439e-07	0	0	8.73666e-07	0	0	0
225_GC_GGG	0	0	0	0	0	0	0	0	7.61899e-07	6.65818e-07	0	5.51117e-07	0	0	0	0	0	0	0	7.82367e-07	0	0	0	0	0	0	0	0	0	0	0	0	6.06439e-07	0	0	0	0	0	1.51908e-06
225_GT_GGG	3.26432e-07	1.10451e-06	5.62948e-07	2.92163e-06	8.20442e-07	0	0	2.6554e-06	1.5238e-06	4.88267e-06	4.94464e-06	1.10223e-06	2.08802e-06	3.40746e-07	0	0	7.71666e-07	0	0	0	0	0	1.50396e-05	0	0	3.27808e-06	0	0	2.89815e-06	7.08203e-06	1.15537e-05	1.72007e-05	6.06439e-06	1.74338e-06	9.42683e-07	8.73666e-07	0	0	3.03816e-06
226_GA_GGA	3.26432e-07	0	0	0	0	0	0	0	0	4.43879e-07	0	5.51117e-07	6.96006e-07	0	0	9.59762e-07	0	0	0	0	3.39156e-06	0	0	0	0	1.63904e-06	0	0	3.22017e-07	0	0	3.37269e-07	6.06439e-07	0	1.88537e-06	1.74733e-06	1.60014e-06	0	0
226_GC_GGA	3.26432e-07	0	0	0	0	0	0	0	0	0	0	5.51117e-07	0	0	0	0	0	0	0	0	0	0	0	0	0	0	0	0	0	0	0	0	0	0	0	0	0	0	0
226_GT_GGA	6.52864e-07	0	0	0	8.20442e-07	1.5182e-06	2.24975e-06	1.06216e-06	1.5238e-06	1.77552e-06	4.94464e-06	1.65335e-06	6.96006e-07	1.02224e-06	2.94014e-06	0	1.54333e-06	0	0	7.82367e-07	0	0	5.01321e-06	7.51597e-07	1.90052e-06	1.63904e-06	0	2.12456e-06	3.22017e-06	0	7.15227e-06	5.73357e-06	7.27727e-06	1.74338e-06	1.88537e-06	0	8.00072e-07	1.51864e-06	3.03816e-06
227_AC_GAG	0	0	0	0	0	0	0	0	0	0	0	0	0	0	0	0	0	0	0	0	0	0	0	0	0	0	0	0	0	0	0	0	0	0	0	0	0	0	0
227_AG_GAG	1.30573e-06	1.10451e-06	5.62948e-07	0	0	0	0	1.59324e-06	7.61899e-07	1.55358e-06	2.47232e-06	5.51117e-07	6.96006e-07	1.02224e-06	0	0	1.54333e-06	0	0	0	0	0	0	0	0	1.63904e-06	1.86462e-06	2.12456e-06	3.22017e-07	0	1.10035e-06	1.34908e-06	4.24507e-06	0	9.42683e-07	1.74733e-06	8.00072e-07	0	0
227_AT_GAG	3.26432e-07	1.10451e-06	0	0	0	0	0	5.31081e-07	0	0	0	0	2.08802e-06	6.81492e-07	0	0	7.71666e-07	0	0	7.82367e-07	0	0	0	7.51597e-07	0	0	9.32311e-07	0	3.22017e-07	0	0	0	0	0	0	0	0	0	0
228_GA_AGG	6.52864e-07	3.68169e-07	0	0	0	0	0	0	0	2.21939e-07	2.47232e-06	5.51117e-07	0	3.40746e-07	0	9.59762e-07	0	0	0	7.82367e-07	1.69578e-06	0	0	0	0	0	0	0	9.66052e-07	0	0	0	0	0	0	0	0	0	0
228_GC_AGG	0	0	5.62948e-07	0	8.20442e-07	0	0	0	0	2.21939e-07	0	0	0	0	0	0	0	0	0	0	0	0	0	0	0	0	0	0	0	0	0	0	0	0	0	0	0	0	0
228_GT_AGG	6.52864e-07	7.36338e-07	1.1259e-06	0	2.46133e-06	0	0	5.31081e-07	7.61899e-07	5.77043e-06	4.94464e-06	3.3067e-06	1.39201e-06	1.02224e-06	5.88028e-06	9.59762e-07	1.54333e-06	2.10639e-06	3.11489e-06	7.82367e-07	1.69578e-06	0	7.51981e-06	7.51597e-07	5.70156e-06	0	9.32311e-07	8.49823e-06	5.47429e-06	0	7.70245e-06	1.18044e-05	1.27352e-05	3.48676e-06	6.59878e-06	8.73666e-07	8.00072e-07	3.03727e-06	4.55724e-06
229_GA_GGG	0	3.68169e-07	0	0	0	0	0	0	1.5238e-06	4.43879e-07	0	0	0	1.02224e-06	0	9.59762e-07	7.71666e-07	0	0	7.82367e-07	0	0	0	0	0	0	0	0	3.22017e-07	0	0	6.74538e-07	6.06439e-07	0	0	0	8.00072e-07	0	0
229_GC_GGG	0	0	0	0	0	0	0	0	0	0	0	0	0	0	0	0	0	0	0	0	0	0	0	0	0	0	0	0	0	0	0	0	0	0	0	0	0	0	0
229_GT_GGG	1.63216e-06	2.20901e-06	5.06653e-06	0	3.28177e-06	4.55459e-06	2.24975e-06	7.43513e-06	7.61899e-06	2.84083e-05	1.97786e-05	1.37779e-05	3.48003e-06	6.81492e-07	1.17606e-05	3.83905e-06	8.48833e-06	2.10639e-06	0	2.3471e-06	0	3.27313e-06	1.75462e-05	1.50319e-06	1.90052e-06	0	7.45848e-06	1.69965e-05	2.28632e-05	7.08203e-06	5.17164e-05	7.28501e-05	4.73023e-05	3.48676e-06	6.59878e-06	3.49466e-06	8.00072e-07	1.51864e-06	9.11448e-06
230_GA_GGC	3.26432e-07	0	1.1259e-06	0	0	0	0	0	0	6.65818e-07	0	5.51117e-07	1.39201e-06	1.36298e-06	0	9.59762e-07	1.54333e-06	0	0	7.82367e-07	1.69578e-06	1.63657e-06	0	0	0	1.63904e-06	0	0	6.44034e-07	0	5.50175e-07	0	0	0	0	0	0	0	0
230_GC_GGC	0	0	0	0	0	0	0	0	0	0	0	0	0	0	0	0	0	0	0	0	0	1.63657e-06	0	0	0	0	9.32311e-07	0	0	0	0	0	0	0	0	0	0	0	0
230_GT_GGC	6.52864e-06	5.52254e-06	1.01331e-05	1.46081e-06	1.23066e-05	5.31369e-06	6.74926e-06	2.54919e-05	1.82856e-05	6.2365e-05	9.88929e-06	2.48003e-05	1.25281e-05	9.54089e-06	1.17606e-05	1.43964e-05	2.62367e-05	8.42554e-06	3.11489e-06	1.40826e-05	1.18704e-05	9.8194e-06	3.00793e-05	6.76437e-06	1.14031e-05	1.31123e-05	3.44955e-05	8.07332e-05	7.30979e-05	7.08203e-06	0.000134793	0.000134908	0.000111585	8.71689e-06	3.29939e-05	1.0484e-05	9.60087e-06	9.11182e-06	7.5954e-06
231_CA_GCT	0	3.68169e-07	0	0	0	0	0	0	7.61899e-07	0	0	0	0	0	0	0	0	0	0	0	0	0	0	0	0	0	0	0	0	0	0	0	0	0	0	0	8.00072e-07	0	0
231_CG_GCT	0	0	0	0	0	0	0	0	0	0	0	5.51117e-07	0	0	0	0	0	0	0	7.82367e-07	0	0	0	0	0	0	0	0	0	0	0	0	0	0	0	0	0	0	0
231_CT_GCT	3.26432e-07	3.68169e-07	5.62948e-07	1.46081e-06	0	0	0	5.31081e-07	1.5238e-06	1.77552e-06	0	0	1.39201e-06	6.81492e-07	2.94014e-06	0	0	0	3.11489e-06	7.82367e-07	0	0	0	0	0	0	0	0	9.66052e-07	0	0	6.74538e-07	1.81932e-06	0	9.42683e-07	1.74733e-06	0	0	0
232_TA_CTT	0	0	0	0	0	0	0	0	7.61899e-07	2.21939e-07	0	0	6.96006e-07	0	0	0	0	0	0	0	0	0	0	0	1.90052e-06	0	0	0	3.22017e-07	0	0	3.37269e-07	0	0	0	0	8.00072e-07	0	1.51908e-06
232_TC_CTT	1.30573e-06	2.20901e-06	5.62948e-07	0	0	7.59098e-07	0	1.06216e-06	7.61899e-07	2.21939e-06	0	1.10223e-06	0	3.40746e-07	0	9.59762e-07	1.54333e-06	0	0	0	1.69578e-06	1.63657e-06	0	7.51597e-07	0	1.63904e-06	5.59386e-06	2.12456e-06	1.28807e-06	0	5.50175e-07	1.01181e-06	1.21288e-06	0	9.42683e-07	4.36833e-06	1.60014e-06	0	0
232_TG_CTT	0	0	0	0	0	0	0	0	0	0	0	0	0	1.02224e-06	0	0	0	0	0	0	1.69578e-06	0	0	0	0	0	0	0	0	0	0	0	0	0	0	0	0	0	0
233_TA_TTT	9.79295e-07	3.68169e-07	5.62948e-07	0	0	0	0	0	7.61899e-07	0	0	0	6.96006e-07	0	0	9.59762e-07	0	0	0	0	0	3.27313e-06	0	0	0	0	0	0	0	0	0	0	0	0	0	0	2.40022e-06	0	0
233_TC_TTT	1.30573e-06	3.68169e-07	0	2.92163e-06	0	7.59098e-07	2.24975e-06	5.31081e-07	1.5238e-06	1.55358e-06	0	0	1.39201e-06	0	0	2.87929e-06	1.54333e-06	0	0	1.56473e-06	0	3.27313e-06	0	7.51597e-07	0	0	1.86462e-06	2.12456e-06	6.44034e-07	3.54101e-06	0	1.01181e-06	2.42576e-06	0	0	2.621e-06	4.00036e-06	0	0
233_TG_TTT	0	0	0	0	0	0	0	0	0	0	0	0	0	0	0	0	0	0	0	0	0	0	0	0	0	0	0	0	0	0	0	0	0	0	0	0	0	0	0
234_TA_TTC	0	0	0	0	0	0	0	5.31081e-07	0	0	0	0	0	0	0	9.59762e-07	0	0	0	0	1.69578e-06	0	0	0	0	0	0	0	0	0	5.50175e-07	0	0	0	0	0	0	0	0
234_TC_TTC	6.52864e-07	3.68169e-07	1.1259e-06	0	0	0	0	0	0	6.65818e-07	0	1.10223e-06	0	0	0	0	0	0	0	2.3471e-06	3.39156e-06	3.27313e-06	0	0	0	1.63904e-06	2.79693e-06	0	3.22017e-07	0	0	3.37269e-07	2.42576e-06	0	1.88537e-06	0	3.20029e-06	0	0
234_TG_TTC	0	0	0	0	0	0	0	0	0	0	0	0	0	0	0	0	0	0	0	0	0	0	0	0	0	0	0	0	0	0	0	0	0	0	0	0	0	0	0
235_CA_TCT	0	0	0	0	0	0	0	0	0	0	0	0	6.96006e-07	0	0	0	7.71666e-07	0	0	0	0	0	0	0	0	0	0	0	0	0	0	0	0	0	0	0	0	0	0
235_CG_TCT	0	0	0	0	0	0	0	5.31081e-07	0	0	0	5.51117e-07	0	0	0	0	0	0	0	0	0	0	0	0	0	0	0	0	0	0	0	0	0	0	0	0	0	0	0
235_CT_TCT	9.79295e-07	0	0	0	0	7.59098e-07	0	0	0	4.43879e-07	0	1.65335e-06	1.39201e-06	3.40746e-07	2.94014e-06	9.59762e-07	7.71666e-07	0	0	0	0	0	0	0	0	1.63904e-06	1.86462e-06	2.12456e-06	3.22017e-07	0	1.10035e-06	3.37269e-07	6.06439e-07	0	0	8.73666e-07	8.00072e-07	0	1.51908e-06
236_TA_CTT	0	0	0	0	8.20442e-07	0	0	0	0	0	0	0	0	0	0	0	0	0	0	0	0	1.63657e-06	0	0	0	0	0	0	3.22017e-07	0	0	3.37269e-07	6.06439e-07	0	0	0	0	0	0
236_TC_CTT	3.26432e-07	1.10451e-06	5.62948e-07	0	0	7.59098e-07	0	5.31081e-07	1.5238e-06	0	0	5.51117e-07	1.39201e-06	1.70373e-06	0	9.59762e-07	0	0	0	7.82367e-07	0	3.27313e-06	0	7.51597e-07	0	0	9.32311e-07	6.37368e-06	1.28807e-06	0	5.50175e-07	6.74538e-07	3.0322e-06	0	0	2.621e-06	4.00036e-06	0	0
236_TG_CTT	0	0	0	0	0	0	0	0	0	0	0	0	0	0	0	0	0	0	0	0	0	0	0	0	0	0	0	0	0	0	0	0	0	0	0	0	0	0	0
237_TA_TTT	0	0	0	0	0	0	0	0	0	2.21939e-07	0	0	0	0	0	9.59762e-07	0	0	0	0	0	0	0	0	0	0	0	0	3.22017e-07	0	0	3.37269e-07	6.06439e-07	0	0	8.73666e-07	0	0	0
237_TC_TTT	3.26432e-07	3.68169e-07	0	1.46081e-06	8.20442e-07	0	0	1.59324e-06	7.61899e-07	1.1097e-06	0	1.10223e-06	6.96006e-07	6.81492e-07	0	1.91952e-06	1.54333e-06	0	0	0	1.69578e-06	0	0	0	0	1.63904e-06	1.86462e-06	0	3.22017e-07	0	5.50175e-07	1.34908e-06	2.42576e-06	0	9.42683e-07	8.73666e-07	1.60014e-06	0	0
237_TG_TTT	0	0	0	0	0	0	0	0	0	0	0	0	6.96006e-07	0	0	0	7.71666e-07	0	0	0	0	0	0	0	0	0	9.32311e-07	0	0	0	0	0	0	0	0	0	0	0	0
238_TA_TTG	0	0	0	0	0	0	0	0	0	0	0	0	0	0	0	9.59762e-07	0	0	0	0	0	0	1.2533e-06	0	0	0	0	0	3.22017e-07	0	0	0	0	0	0	0	0	0	0
238_TC_TTG	6.52864e-07	3.68169e-07	0	0	8.20442e-07	0	2.24975e-06	1.06216e-06	7.61899e-07	8.87758e-07	0	1.10223e-06	2.78402e-06	0	0	9.59762e-07	0	0	0	1.56473e-06	3.39156e-06	1.63657e-06	1.2533e-06	0	0	0	2.79693e-06	0	1.28807e-06	0	5.50175e-07	3.37269e-07	1.21288e-06	0	0	3.49466e-06	0	0	0
238_TG_TTG	0	0	0	0	0	0	0	0	0	0	0	0	0	0	0	0	0	0	0	0	0	0	0	0	0	0	0	0	0	0	0	0	0	0	0	0	0	0	0
239_GA_TGT	0	7.36338e-07	0	0	0	7.59098e-07	0	5.31081e-07	0	8.87758e-07	0	0	2.08802e-06	3.40746e-07	0	2.87929e-06	7.71666e-07	0	0	1.56473e-06	1.69578e-06	0	0	0	0	0	0	0	9.66052e-07	0	5.50175e-07	3.37269e-07	1.21288e-06	0	0	8.73666e-07	0	0	0
239_GC_TGT	0	0	0	0	0	0	0	0	0	0	0	0	6.96006e-07	3.40746e-07	0	0	0	0	0	0	1.69578e-06	0	0	0	0	0	0	0	0	0	0	0	0	0	0	0	0	0	0
239_GT_TGT	6.52864e-07	7.36338e-07	1.68884e-06	5.84325e-06	1.64088e-06	3.03639e-06	2.24975e-06	2.6554e-06	3.0476e-06	5.10461e-06	9.88929e-06	9.36899e-06	2.08802e-06	1.70373e-06	5.88028e-06	9.59762e-07	1.54333e-06	2.10639e-06	3.11489e-06	3.91184e-06	0	1.63657e-06	1.62929e-05	7.51597e-07	1.90052e-06	8.19519e-06	1.86462e-06	1.27474e-05	6.11833e-06	1.41641e-05	1.92561e-05	2.52952e-05	2.42576e-05	0	1.88537e-06	4.36833e-06	1.60014e-06	3.03727e-06	3.03816e-06
240_TA_GTG	0	0	0	0	0	0	0	0	0	0	0	0	6.96006e-07	0	0	0	0	0	0	0	0	1.63657e-06	0	0	0	0	1.86462e-06	0	3.22017e-07	0	0	0	0	0	0	8.73666e-07	0	0	0
240_TC_GTG	1.30573e-06	1.10451e-06	5.62948e-07	1.46081e-06	0	0	0	0	7.61899e-07	1.55358e-06	0	0	1.39201e-06	6.81492e-07	0	9.59762e-07	7.71666e-07	0	0	1.56473e-06	1.69578e-06	1.63657e-06	0	0	0	0	3.72924e-06	0	1.28807e-06	0	5.50175e-07	1.01181e-06	1.21288e-06	0	9.42683e-07	0	1.60014e-06	0	0
240_TG_GTG	0	0	0	0	0	0	0	0	0	0	0	0	0	0	0	0	0	0	0	0	0	0	0	0	0	0	0	0	0	0	0	0	0	0	0	0	0	0	0
241_GA_TGT	0	3.68169e-07	5.62948e-07	0	0	0	0	5.31081e-07	0	8.87758e-07	0	0	2.08802e-06	3.40746e-07	0	9.59762e-07	1.54333e-06	0	0	0	0	0	0	0	0	0	9.32311e-07	0	1.61009e-06	0	5.50175e-07	1.01181e-06	0	0	0	8.73666e-07	8.00072e-07	0	0
241_GC_TGT	0	0	0	0	0	0	0	0	0	0	0	0	0	0	0	0	0	0	0	0	0	0	0	0	0	0	0	0	0	0	0	0	0	0	0	0	0	0	0
241_GT_TGT	9.79295e-07	1.10451e-06	1.1259e-06	1.46081e-06	2.46133e-06	7.59098e-07	4.49951e-06	1.59324e-06	4.57139e-06	6.43624e-06	9.88929e-06	6.61341e-06	1.39201e-06	2.04448e-06	5.88028e-06	1.91952e-06	4.63e-06	1.05319e-05	3.11489e-06	7.82367e-07	0	0	1.2533e-05	5.26118e-06	5.70156e-06	1.14733e-05	2.79693e-06	1.27474e-05	4.18622e-06	1.0623e-05	1.65052e-05	1.72007e-05	1.09159e-05	3.48676e-06	4.71341e-06	2.621e-06	8.00072e-07	4.55591e-06	7.5954e-06
242_TA_GTA	0	0	0	0	0	0	0	0	0	4.43879e-07	0	5.51117e-07	0	0	0	0	0	0	0	0	1.69578e-06	0	0	0	0	0	0	0	0	0	0	0	1.81932e-06	0	0	8.73666e-07	8.00072e-07	0	0
242_TC_GTA	6.52864e-07	7.36338e-07	5.62948e-07	1.46081e-06	0	0	2.24975e-06	5.31081e-07	0	2.21939e-07	0	1.65335e-06	1.39201e-06	0	2.94014e-06	9.59762e-07	1.54333e-06	0	0	0	0	0	0	7.51597e-07	1.90052e-06	0	9.32311e-07	2.12456e-06	3.22017e-07	3.54101e-06	1.10035e-06	1.01181e-06	1.81932e-06	0	0	0	2.40022e-06	0	0
242_TG_GTA	0	0	0	0	0	0	0	0	0	0	0	0	0	0	0	0	0	0	0	0	0	0	0	0	1.90052e-06	0	0	0	0	0	0	0	0	0	0	0	0	0	0
243_AC_TAT	0	0	0	0	0	0	0	0	0	0	0	0	0	0	0	0	0	0	0	0	0	0	0	0	0	0	0	0	0	0	0	0	0	0	0	0	0	0	0
243_AG_TAT	1.63216e-06	7.36338e-07	5.62948e-07	1.46081e-06	1.64088e-06	0	0	0	0	6.65818e-07	0	5.51117e-07	2.08802e-06	1.02224e-06	0	9.59762e-07	7.71666e-07	0	0	0	0	1.63657e-06	0	0	0	0	1.86462e-06	2.12456e-06	6.44034e-07	0	5.50175e-07	3.37269e-07	6.06439e-07	1.74338e-06	0	2.621e-06	0	0	0
243_AT_TAT	9.79295e-07	0	0	0	0	0	0	0	0	2.21939e-07	0	1.10223e-06	1.39201e-06	1.36298e-06	0	9.59762e-07	0	0	0	0	0	0	0	0	0	0	0	0	0	0	0	3.37269e-07	0	0	0	0	0	0	0
244_TA_ATT	6.52864e-07	0	0	0	0	0	0	0	0	4.43879e-07	0	0	0	0	0	0	0	0	0	0	0	0	0	0	0	0	0	0	3.22017e-07	0	0	3.37269e-07	0	0	0	8.73666e-07	0	0	0
244_TC_ATT	9.79295e-07	3.68169e-07	0	0	0	7.59098e-07	2.24975e-06	5.31081e-07	3.0476e-06	8.87758e-07	0	2.20447e-06	1.39201e-06	0	0	0	0	0	0	2.3471e-06	1.69578e-06	0	0	0	0	0	3.72924e-06	2.12456e-06	1.28807e-06	0	5.50175e-07	0	6.06439e-07	0	9.42683e-07	0	8.00072e-07	0	0
244_TG_ATT	0	0	0	0	0	0	0	0	0	0	0	0	0	0	0	0	0	0	0	0	0	0	0	0	0	0	0	0	0	0	0	0	0	0	0	0	0	0	0
245_TA_TTT	0	0	0	0	0	0	0	0	0	2.21939e-07	0	0	0	0	0	0	0	0	0	0	0	0	0	0	0	0	0	0	0	0	5.50175e-07	0	0	0	0	0	0	0	0
245_TC_TTT	1.95859e-06	3.68169e-07	0	0	0	0	4.49951e-06	0	1.5238e-06	1.1097e-06	0	5.51117e-07	6.96006e-07	1.02224e-06	0	0	2.315e-06	0	0	3.91184e-06	1.69578e-06	0	0	0	0	0	1.86462e-06	0	9.66052e-07	0	5.50175e-07	6.74538e-07	1.81932e-06	0	0	8.73666e-07	8.00072e-07	0	0
245_TG_TTT	0	0	0	0	0	0	0	0	0	0	0	0	0	0	0	0	0	0	0	0	0	0	0	0	0	0	0	0	0	0	0	0	0	0	0	0	0	0	0
246_TA_TTG	0	0	0	0	0	0	0	0	0	2.21939e-07	0	0	6.96006e-07	0	0	0	7.71666e-07	0	0	7.82367e-07	0	0	0	0	0	0	0	0	0	0	0	0	6.06439e-07	0	0	0	8.00072e-07	0	0
246_TC_TTG	9.79295e-07	3.68169e-07	0	0	8.20442e-07	0	0	1.59324e-06	1.5238e-06	1.77552e-06	0	0	1.39201e-06	0	0	1.91952e-06	7.71666e-07	0	0	2.3471e-06	1.69578e-06	3.27313e-06	0	0	0	1.63904e-06	5.59386e-06	4.24912e-06	1.28807e-06	0	0	3.37269e-07	1.21288e-06	0	9.42683e-07	4.36833e-06	1.60014e-06	0	0
246_TG_TTG	0	0	0	0	0	0	0	0	0	0	0	0	0	0	0	0	0	0	0	0	0	0	0	0	0	0	0	0	0	0	0	0	0	0	0	0	0	0	0
