# Supplementary material for: Capturing the primordial Kras mutation initiating urethane carcinogenesis
Source: Nat Commun. 2020 Apr 14;11:1800. doi: 10.1038/s41467-020-15660-8 (PMC7156420; doi:10.1038/s41467-020-15660-8)
Supplement: Supplementary file 6 — Supplementary Data 3 [file 41467_2020_15660_MOESM6_ESM.xlsx]

## Sheet: Sheet1
Frequency of mutations in Kras exon 2 detected by MDS targeting the transcribed strand in the lungs of mice after PBS or urethane exposure
Substitution nomenclature: nucleotide position_substitution_trinucleotide context
Sample name: treatment_harvest time_mouse
	UR_3w _1	UR_3w _2	UR_3w _3	UR_3w _4	PBS_3w_1	PBS_3w_2	PBS_3w_3	PBS_3w_4
128_AC_CAA	0	0	0	0	0	0	0	0
128_AG_CAA	7.6861e-07	0	0	0	0	0	6.9712e-07	4.19962e-06
128_AT_CAA	1.53722e-06	5.01014e-06	1.36153e-05	0	0	0	6.9712e-07	0
129_AC_AAG	0	0	9.7252e-07	0	0	0	0	0
129_AG_AAG	0	0	1.94504e-06	5.27727e-06	0	0	0	4.19962e-06
129_AT_AAG	3.84305e-06	1.43147e-06	6.80764e-06	0	0	0	0	0
130_GA_AGT	0	0	0	0	0	0	0	0
130_GC_AGT	0	0	0	0	0	0	0	0
130_GT_AGT	0	0	0	0	0	0	0	0
131_TA_GTA	0	0	0	0	0	0	0	0
131_TC_GTA	0	7.15734e-07	2.91756e-06	0	1.92945e-06	1.42916e-06	1.39424e-06	0
131_TG_GTA	0	0	0	0	0	0	0	0
132_AC_TAG	0	0	0	0	0	0	0	0
132_AG_TAG	0	0	0	0	0	0	0	0
132_AT_TAG	0	1.43147e-06	0	0	0	0	0	0
133_GA_AGT	0	0	3.89008e-06	0	0	0	0	0
133_GC_AGT	0	0	0	0	0	0	0	0
133_GT_AGT	0	0	0	0	0	0	0	0
134_TA_GTA	0	0	0	0	0	0	0	0
134_TC_GTA	0	0	9.7252e-07	0	0	0	0	4.19962e-06
134_TG_GTA	0	0	0	0	0	0	0	0
135_AC_TAA	0	0	0	0	0	0	0	0
135_AG_TAA	0	7.15734e-07	9.7252e-07	0	0	0	0	0
135_AT_TAA	0	0	0	0	0	0	0	0
136_AC_AAT	0	0	0	0	0	0	0	0
136_AG_AAT	0	0	0	5.27727e-06	0	0	0	0
136_AT_AAT	0	0	0	0	0	0	0	0
137_TA_ATT	0	0	0	0	0	0	0	0
137_TC_ATT	0	0	0	0	0	0	0	0
137_TG_ATT	0	0	0	0	0	0	0	0
138_TA_TTG	0	0	0	0	0	0	0	0
138_TC_TTG	7.6861e-07	0	9.7252e-07	0	6.4315e-07	0	6.9712e-07	0
138_TG_TTG	0	0	0	0	0	0	0	0
139_GA_TGA	0	0	2.91756e-06	0	6.4315e-07	0	0	0
139_GC_TGA	0	0	0	0	0	0	0	0
139_GT_TGA	0	0	0	0	0	0	0	0
140_AC_GAT	0	0	0	0	0	0	0	0
140_AG_GAT	0	2.86294e-06	0	0	0	0	0	0
140_AT_GAT	0	0	2.91756e-06	5.27727e-06	0	0	0	0
141_TA_ATG	0	0	0	0	0	0	0	0
141_TC_ATG	0	7.15734e-07	9.7252e-07	5.27727e-06	0	0	6.9712e-07	0
141_TG_ATG	7.6861e-07	0	0	0	0	0	0	0
142_GA_TGG	3.84305e-06	7.15734e-07	1.94504e-06	0	6.4315e-07	0	6.9712e-07	4.19962e-06
142_GC_TGG	0	7.15734e-07	0	0	0	0	0	0
142_GT_TGG	0	0	0	0	0	0	0	0
143_GA_GGA	7.6861e-07	0	0	0	0	0	0	0
143_GC_GGA	0	0	0	0	0	0	0	0
143_GT_GGA	0	0	0	0	0	0	0	0
144_AC_GAG	0	0	0	0	0	0	0	0
144_AG_GAG	0	0	9.7252e-07	0	6.4315e-07	0	6.9712e-07	0
144_AT_GAG	0	0	0	0	0	0	0	0
145_GA_AGA	7.6861e-07	7.15734e-07	0	0	0	7.14581e-07	0	0
145_GC_AGA	0	0	0	0	0	0	0	0
145_GT_AGA	0	0	0	0	0	0	0	0
146_AC_GAA	0	0	0	0	0	0	0	0
146_AG_GAA	0	7.15734e-07	2.91756e-06	0	0	7.14581e-07	0	0
146_AT_GAA	0	2.1472e-06	0	0	0	0	6.9712e-07	0
147_AC_AAA	0	0	0	0	0	0	0	0
147_AG_AAA	3.84305e-06	0	0	0	0	7.14581e-07	0	4.19962e-06
147_AT_AAA	0	7.15734e-07	0	5.27727e-06	0	0	0	0
148_AC_AAC	0	0	0	0	0	0	0	0
148_AG_AAC	1.53722e-06	3.57867e-06	4.8626e-06	0	0	7.14581e-07	0	0
148_AT_AAC	0	0	0	0	0	0	0	4.19962e-06
149_CA_ACC	0	0	0	0	0	7.14581e-07	6.9712e-07	0
149_CG_ACC	0	0	0	0	0	0	0	0
149_CT_ACC	5.38027e-06	7.15734e-07	0	0	0	0	0	4.19962e-06
150_CA_CCT	1.53722e-06	0	0	0	6.4315e-07	0	6.9712e-07	0
150_CG_CCT	0	0	9.7252e-07	0	0	0	0	0
150_CT_CCT	0	0	0	0	0	0	0	0
151_TA_CTG	0	0	0	0	0	0	0	0
151_TC_CTG	0	7.15734e-07	0	5.27727e-06	0	7.14581e-07	6.9712e-07	0
151_TG_CTG	0	0	0	0	0	0	0	0
152_GA_TGT	2.30583e-06	7.87307e-06	2.91756e-06	5.27727e-06	6.4315e-07	7.14581e-07	6.9712e-07	8.39923e-06
152_GC_TGT	0	0	0	0	0	0	0	0
152_GT_TGT	0	0	0	0	0	0	0	0
153_TA_GTC	0	0	0	0	0	0	0	0
153_TC_GTC	0	0	0	0	6.4315e-07	0	0	0
153_TG_GTC	0	0	0	0	0	0	0	0
154_CA_TCT	7.6861e-07	3.57867e-06	5.83512e-06	5.27727e-06	2.5726e-06	2.14374e-06	3.4856e-06	0
154_CG_TCT	7.6861e-07	0	0	0	0	0	0	0
154_CT_TCT	0	0	0	0	0	0	0	0
155_TA_CTC	0	0	0	0	0	0	0	0
155_TC_CTC	0	0	0	0	0	0	0	0
155_TG_CTC	0	0	0	0	0	0	0	0
156_CA_TCT	0	0	0	0	0	0	0	0
156_CG_TCT	0	0	0	0	0	0	0	0
156_CT_TCT	0	0	0	0	0	0	0	0
157_TA_CTT	0	0	9.7252e-07	0	0	0	0	0
157_TC_CTT	0	0	0	0	0	0	0	4.19962e-06
157_TG_CTT	0	0	0	0	0	0	0	0
158_TA_TTG	0	0	0	0	0	0	0	0
158_TC_TTG	0	0	0	0	0	0	0	0
158_TG_TTG	0	0	0	0	0	0	0	0
159_GA_TGG	0	7.15734e-07	9.7252e-07	0	0	7.14581e-07	0	0
159_GC_TGG	0	0	0	0	0	0	0	0
159_GT_TGG	0	0	0	0	0	0	0	0
160_GA_GGA	0	0	9.7252e-07	0	0	0	0	0
160_GC_GGA	0	0	0	0	0	0	0	0
160_GT_GGA	0	0	0	0	0	0	0	0
161_AC_GAT	0	0	0	0	0	0	0	0
161_AG_GAT	0	1.43147e-06	1.94504e-06	0	0	0	0	0
161_AT_GAT	0	0	0	0	0	0	0	0
162_TA_ATA	0	0	0	0	0	0	0	0
162_TC_ATA	0	0	0	0	0	0	0	0
162_TG_ATA	0	0	0	5.27727e-06	0	0	0	0
163_AC_TAT	0	0	0	0	0	0	0	0
163_AG_TAT	0	0	0	0	0	0	0	0
163_AT_TAT	7.6861e-07	7.15734e-07	0	0	0	0	0	0
164_TA_ATT	0	0	0	0	0	0	0	0
164_TC_ATT	0	0	0	0	0	0	0	4.19962e-06
164_TG_ATT	0	0	0	0	0	0	0	0
165_TA_TTC	0	0	0	0	0	0	0	0
165_TC_TTC	0	0	0	0	6.4315e-07	0	0	0
165_TG_TTC	0	0	0	0	0	0	6.9712e-07	0
166_CA_TCT	4.61166e-06	3.57867e-06	0	5.27727e-06	2.5726e-06	0	6.9712e-07	8.39923e-06
166_CG_TCT	0	1.43147e-06	0	0	0	0	0	0
166_CT_TCT	0	0	0	0	0	0	0	0
167_TA_CTC	7.6861e-07	0	0	0	0	0	0	0
167_TC_CTC	7.6861e-07	7.15734e-07	0	0	0	0	0	0
167_TG_CTC	0	0	0	0	0	0	0	0
168_CA_TCG	3.07444e-06	1.43147e-06	1.94504e-06	0	3.8589e-06	7.14581e-07	4.18272e-06	4.19962e-06
168_CG_TCG	0	0	0	0	6.4315e-07	0	0	0
168_CT_TCG	0	0	0	0	0	7.14581e-07	0	0
169_GA_CGA	7.53238e-05	7.37206e-05	7.58566e-05	5.80499e-05	7.20328e-05	6.71706e-05	5.99523e-05	5.4595e-05
169_GC_CGA	0	0	0	0	0	0	0	0
169_GT_CGA	7.6861e-07	0	0	0	0	0	0	0
170_AC_GAC	0	0	0	0	0	0	0	0
170_AG_GAC	0	7.15734e-07	9.7252e-07	0	0	7.14581e-07	1.39424e-06	0
170_AT_GAC	0	0	0	0	0	0	0	0
171_CA_ACA	2.30583e-06	3.57867e-06	4.8626e-06	0	1.2863e-06	2.85832e-06	1.39424e-06	0
171_CG_ACA	0	0	0	0	0	0	0	0
171_CT_ACA	7.6861e-07	0	0	0	0	0	6.9712e-07	0
172_AC_CAC	7.6861e-07	7.15734e-07	9.7252e-07	0	0	0	0	0
172_AG_CAC	3.84305e-06	7.87307e-06	5.83512e-06	2.11091e-05	0	0	6.9712e-07	4.19962e-06
172_AT_CAC	0	0	0	0	0	0	0	0
173_CA_ACA	2.30583e-06	4.2944e-06	4.8626e-06	0	6.4315e-07	7.14581e-07	0	0
173_CG_ACA	0	0	0	0	0	0	0	0
173_CT_ACA	0	0	0	0	0	0	0	0
174_AC_CAG	0	0	1.94504e-06	0	0	0	0	8.39923e-06
174_AG_CAG	3.07444e-06	7.15734e-07	9.7252e-07	0	0	0	0	0
174_AT_CAG	4.61166e-06	1.43147e-06	5.83512e-06	5.27727e-06	6.4315e-07	0	0	0
175_GA_AGC	0	1.43147e-06	3.89008e-06	5.27727e-06	0	0	6.9712e-07	0
175_GC_AGC	0	0	0	0	0	0	0	0
175_GT_AGC	0	0	0	0	0	0	0	0
176_CA_GCA	5.38027e-06	7.87307e-06	7.78016e-06	5.27727e-06	5.1452e-06	6.43123e-06	6.27408e-06	1.25988e-05
176_CG_GCA	0	0	0	0	0	0	0	0
176_CT_GCA	0	0	0	0	0	7.14581e-07	0	0
177_AC_CAG	0	1.43147e-06	9.7252e-07	5.27727e-06	0	0	0	0
177_AG_CAG	0	7.15734e-07	2.91756e-06	5.27727e-06	6.4315e-07	0	0	0
177_AT_CAG	4.61166e-06	5.72587e-06	1.65328e-05	0	0	7.14581e-07	0	0
178_GA_AGG	3.07444e-06	0	2.91756e-06	0	0	0	0	0
178_GC_AGG	0	0	0	0	0	0	0	4.19962e-06
178_GT_AGG	0	7.15734e-07	0	0	0	0	0	0
179_GA_GGT	3.07444e-06	2.1472e-06	7.78016e-06	1.05545e-05	0	0	0	0
179_GC_GGT	0	0	0	0	0	0	0	4.19962e-06
179_GT_GGT	0	0	0	0	0	0	0	0
180_TA_GTC	0	0	0	0	0	0	0	4.19962e-06
180_TC_GTC	0	0	9.7252e-07	1.05545e-05	0	7.14581e-07	0	0
180_TG_GTC	0	0	0	0	0	0	0	0
181_CA_TCA	7.6861e-07	2.1472e-06	4.8626e-06	0	2.5726e-06	3.5729e-06	6.9712e-07	4.19962e-06
181_CG_TCA	0	0	0	0	0	0	0	0
181_CT_TCA	0	7.15734e-07	0	0	0	0	0	0
182_AC_CAA	0	7.15734e-07	1.94504e-06	5.27727e-06	0	0	0	0
182_AG_CAA	1.07605e-05	4.07968e-05	1.36153e-05	3.16636e-05	6.4315e-07	7.14581e-07	6.9712e-07	0
182_AT_CAA	6.22574e-05	5.29643e-05	0.00011962	5.27727e-05	0	7.14581e-07	6.9712e-07	0
183_AC_AAG	0	3.57867e-06	9.7252e-07	0	0	0	0	0
183_AG_AAG	7.6861e-07	7.15734e-07	9.7252e-07	0	0	0	0	0
183_AT_AAG	3.07444e-06	1.28832e-05	0	1.05545e-05	0	0	0	0
184_GA_AGA	1.53722e-06	0	0	0	6.4315e-07	0	0	0
184_GC_AGA	0	0	0	0	0	0	6.9712e-07	8.39923e-06
184_GT_AGA	0	0	0	0	0	0	0	0
185_AC_GAG	0	0	0	0	0	0	0	0
185_AG_GAG	7.6861e-07	0	9.7252e-07	0	0	0	0	0
185_AT_GAG	0	1.43147e-06	0	0	0	0	0	0
186_GA_AGG	0	7.15734e-07	9.7252e-07	0	1.2863e-06	7.14581e-07	6.9712e-07	8.39923e-06
186_GC_AGG	0	0	0	0	0	0	0	0
186_GT_AGG	0	0	0	0	0	7.14581e-07	0	0
187_GA_GGA	0	2.86294e-06	2.91756e-06	0	6.4315e-07	7.14581e-07	0	0
187_GC_GGA	0	0	0	0	0	0	0	0
187_GT_GGA	0	7.15734e-07	9.7252e-07	0	0	0	0	0
188_AC_GAG	7.6861e-07	0	0	0	0	0	0	0
188_AG_GAG	0	7.15734e-07	1.94504e-06	0	0	0	0	0
188_AT_GAG	7.6861e-07	0	0	0	0	0	0	0
189_GA_AGT	7.6861e-07	7.15734e-07	1.94504e-06	1.05545e-05	6.4315e-07	1.42916e-06	1.39424e-06	0
189_GC_AGT	0	0	0	0	0	0	0	0
189_GT_AGT	0	0	0	0	0	0	0	0
190_TA_GTA	0	0	0	0	0	0	0	0
190_TC_GTA	0	7.15734e-07	0	0	6.4315e-07	1.42916e-06	0	4.19962e-06
190_TG_GTA	0	0	0	0	0	0	0	0
191_AC_TAC	0	0	0	0	0	0	0	0
191_AG_TAC	7.6861e-07	2.1472e-06	0	0	1.2863e-06	7.14581e-07	0	0
191_AT_TAC	0	7.15734e-07	0	0	0	0	0	0
192_CA_ACA	3.07444e-06	1.43147e-06	9.7252e-07	0	1.92945e-06	1.42916e-06	2.78848e-06	4.19962e-06
192_CG_ACA	0	0	0	0	0	0	0	0
192_CT_ACA	0	7.15734e-07	0	0	0	0	0	0
193_AC_CAG	0	0	0	5.27727e-06	0	0	0	8.39923e-06
193_AG_CAG	7.6861e-07	0	0	1.05545e-05	0	0	0	0
193_AT_CAG	6.91749e-06	6.44161e-06	3.89008e-06	1.05545e-05	0	7.14581e-07	0	0
194_GA_AGT	0	2.1472e-06	9.7252e-07	0	0	1.42916e-06	0	0
194_GC_AGT	0	0	0	0	0	0	0	8.39923e-06
194_GT_AGT	0	0	0	0	0	0	0	0
195_TA_GTG	0	0	0	0	0	0	0	0
195_TC_GTG	7.6861e-07	0	0	0	2.5726e-06	7.14581e-07	1.39424e-06	0
195_TG_GTG	0	0	0	0	0	0	0	0
196_GA_TGC	2.30583e-06	2.86294e-06	7.78016e-06	5.27727e-06	3.21575e-06	7.14581e-07	6.9712e-07	4.19962e-06
196_GC_TGC	0	0	0	0	0	0	0	0
196_GT_TGC	0	0	0	0	0	0	0	0
197_CA_GCA	6.91749e-06	7.15734e-06	1.36153e-05	1.05545e-05	3.8589e-06	3.5729e-06	3.4856e-06	4.19962e-06
197_CG_GCA	0	0	0	0	0	0	6.9712e-07	0
197_CT_GCA	7.6861e-07	0	0	0	0	7.14581e-07	0	0
198_AC_CAA	0	0	0	0	0	0	0	0
198_AG_CAA	7.6861e-07	5.72587e-06	5.83512e-06	5.27727e-06	2.5726e-06	0	1.39424e-06	0
198_AT_CAA	3.07444e-06	3.57867e-06	0	0	0	0	0	0
199_AC_AAT	0	0	0	0	0	0	0	0
199_AG_AAT	7.6861e-07	1.43147e-06	0	0	0	0	0	0
199_AT_AAT	7.6861e-07	0	0	0	0	0	0	0
200_TA_ATG	0	0	0	0	0	0	0	0
200_TC_ATG	0	0	0	5.27727e-06	6.4315e-07	0	0	0
200_TG_ATG	0	0	0	0	0	0	0	0
201_GA_TGA	7.6861e-07	0	1.94504e-06	5.27727e-06	6.4315e-07	0	0	0
201_GC_TGA	0	0	0	0	0	0	0	4.19962e-06
201_GT_TGA	0	0	0	0	0	0	0	0
202_AC_GAG	0	0	0	0	0	0	0	0
202_AG_GAG	0	0	0	0	6.4315e-07	0	0	0
202_AT_GAG	0	1.43147e-06	2.91756e-06	5.27727e-06	0	0	0	0
203_GA_AGG	0	1.43147e-06	9.7252e-07	1.05545e-05	0	0	0	0
203_GC_AGG	0	0	0	0	0	0	0	0
203_GT_AGG	0	0	0	0	0	0	0	0
204_GA_GGG	1.53722e-06	2.86294e-06	7.78016e-06	5.27727e-06	2.5726e-06	7.14581e-07	2.78848e-06	0
204_GC_GGG	0	0	0	0	0	0	0	0
204_GT_GGG	6.14888e-06	0	0	0	0	7.14581e-07	0	0
205_GA_GGA	1.53722e-06	1.43147e-06	1.94504e-06	0	1.2863e-06	0	1.39424e-06	0
205_GC_GGA	0	0	0	0	0	0	0	4.19962e-06
205_GT_GGA	0	0	0	0	6.4315e-07	0	0	0
206_AC_GAC	0	0	0	0	0	0	0	0
206_AG_GAC	7.6861e-07	0	1.94504e-06	0	1.2863e-06	0	0	0
206_AT_GAC	0	7.15734e-07	0	5.27727e-06	0	0	0	0
207_CA_ACC	7.6861e-07	1.43147e-06	1.94504e-06	0	1.2863e-06	0	0	0
207_CG_ACC	0	0	0	0	0	0	0	0
207_CT_ACC	0	0	0	0	0	0	0	4.19962e-06
208_CA_CCA	1.53722e-06	1.43147e-06	1.94504e-06	0	6.4315e-07	0	2.78848e-06	0
208_CG_CCA	0	0	0	0	0	0	0	0
208_CT_CCA	0	0	0	0	0	7.14581e-07	0	0
209_AC_CAG	0	0	9.7252e-07	0	0	0	0	0
209_AG_CAG	7.6861e-07	7.15734e-07	1.94504e-06	0	0	0	6.9712e-07	0
209_AT_CAG	5.38027e-06	5.01014e-06	1.45878e-05	1.05545e-05	6.4315e-07	0	0	0
210_GA_AGT	0	1.43147e-06	9.7252e-07	0	0	1.42916e-06	1.39424e-06	8.39923e-06
210_GC_AGT	0	0	0	0	0	0	0	4.19962e-06
210_GT_AGT	0	0	0	0	0	0	0	0
211_TA_GTA	0	0	0	0	0	0	0	0
211_TC_GTA	7.6861e-07	7.15734e-07	9.7252e-07	0	1.92945e-06	0	0	4.19962e-06
211_TG_GTA	0	0	0	0	0	0	0	0
212_AC_TAC	0	0	0	0	0	0	0	0
212_AG_TAC	7.6861e-07	2.1472e-06	9.7252e-07	0	0	7.14581e-07	0	0
212_AT_TAC	0	0	0	0	0	0	0	0
213_CA_ACA	2.30583e-06	2.1472e-06	4.8626e-06	0	1.92945e-06	2.85832e-06	1.39424e-06	0
213_CG_ACA	0	0	0	0	0	0	0	0
213_CT_ACA	0	0	0	0	6.4315e-07	0	0	0
214_AC_CAT	0	7.15734e-07	0	0	0	0	0	4.19962e-06
214_AG_CAT	7.6861e-07	0	1.94504e-06	0	0	0	0	0
214_AT_CAT	1.53722e-06	7.15734e-06	5.83512e-06	1.05545e-05	6.4315e-07	0	0	0
215_TA_ATG	0	0	0	0	0	0	0	0
215_TC_ATG	7.6861e-07	0	0	0	0	0	0	0
215_TG_ATG	0	7.15734e-07	0	0	0	0	0	0
216_GA_TGA	0	1.43147e-06	0	0	6.4315e-07	0	1.39424e-06	0
216_GC_TGA	0	0	0	5.27727e-06	0	0	0	4.19962e-06
216_GT_TGA	0	0	0	0	0	0	0	0
217_AC_GAG	0	0	0	0	0	0	0	0
217_AG_GAG	7.6861e-07	2.1472e-06	3.89008e-06	0	6.4315e-07	0	0	0
217_AT_GAG	0	7.15734e-07	0	0	0	0	0	0
218_GA_AGA	0	2.86294e-06	9.7252e-07	0	0	0	0	0
218_GC_AGA	0	0	0	0	6.4315e-07	0	0	0
218_GT_AGA	0	0	0	0	0	0	0	0
219_AC_GAA	0	0	0	0	0	0	0	0
219_AG_GAA	7.6861e-07	0	9.7252e-07	0	0	0	6.9712e-07	0
219_AT_GAA	0	0	0	0	0	0	0	0
220_AC_AAC	7.6861e-07	7.15734e-07	0	0	0	0	0	0
220_AG_AAC	1.53722e-06	2.86294e-06	2.91756e-06	0	0	0	0	0
220_AT_AAC	0	7.15734e-07	0	1.05545e-05	0	0	0	0
221_CA_ACT	7.6861e-07	7.15734e-07	0	0	0	0	6.9712e-07	0
221_CG_ACT	0	0	0	0	0	0	0	0
221_CT_ACT	0	0	0	0	0	7.14581e-07	0	0
222_TA_CTG	0	0	0	5.27727e-06	0	0	0	0
222_TC_CTG	7.6861e-07	0	0	0	6.4315e-07	0	0	0
222_TG_CTG	0	0	0	0	0	0	0	0
223_GA_TGG	1.53722e-06	2.1472e-06	3.89008e-06	1.58318e-05	1.2863e-06	7.14581e-07	6.9712e-07	4.19962e-06
223_GC_TGG	0	0	0	0	0	0	0	0
223_GT_TGG	0	0	0	0	0	0	0	0
224_GA_GGG	1.53722e-06	2.1472e-06	1.94504e-06	0	6.4315e-07	7.14581e-07	6.9712e-07	0
224_GC_GGG	0	0	0	0	0	0	0	0
224_GT_GGG	0	0	0	0	0	0	0	0
225_GA_GGG	7.6861e-07	4.2944e-06	9.7252e-07	0	6.4315e-07	0	0	0
225_GC_GGG	0	0	0	0	0	0	0	0
225_GT_GGG	0	0	0	0	0	0	0	0
226_GA_GGA	0	2.1472e-06	0	0	0	0	0	4.19962e-06
226_GC_GGA	0	0	0	0	0	0	0	0
226_GT_GGA	7.6861e-07	0	0	0	0	0	0	0
227_AC_GAG	0	0	0	0	0	0	0	0
227_AG_GAG	7.6861e-07	0	0	0	0	0	0	0
227_AT_GAG	7.6861e-07	0	2.91756e-06	0	0	0	0	0
228_GA_AGG	1.53722e-06	7.15734e-07	2.91756e-06	0	0	0	0	0
228_GC_AGG	0	0	0	0	0	0	0	8.39923e-06
228_GT_AGG	0	0	0	0	0	0	0	0
229_GA_GGG	3.07444e-06	1.43147e-06	1.94504e-06	5.27727e-06	0	0	6.9712e-07	0
229_GC_GGG	0	0	0	1.05545e-05	0	0	0	4.19962e-06
229_GT_GGG	0	0	0	0	0	0	0	0
230_GA_GGC	7.6861e-07	0	2.91756e-06	0	0	0	6.9712e-07	0
230_GC_GGC	0	0	0	5.27727e-06	0	0	0	0
230_GT_GGC	0	0	0	0	0	0	0	0
231_CA_GCT	7.6861e-07	0	0	0	0	0	1.39424e-06	0
231_CG_GCT	0	7.15734e-07	0	0	0	0	0	0
231_CT_GCT	0	0	0	0	0	7.14581e-07	0	0
232_TA_CTT	0	0	0	0	0	0	0	0
232_TC_CTT	7.6861e-07	0	0	0	0	7.14581e-07	0	0
232_TG_CTT	7.6861e-07	0	0	0	0	0	0	0
233_TA_TTT	0	0	0	0	0	0	0	0
233_TC_TTT	0	0	0	0	0	0	0	0
233_TG_TTT	0	0	0	0	0	0	0	0
234_TA_TTC	0	0	0	0	0	0	0	0
234_TC_TTC	0	0	0	0	0	0	0	4.19962e-06
234_TG_TTC	0	0	0	0	0	0	0	0
235_CA_TCT	0	0	0	0	0	0	0	0
235_CG_TCT	0	0	0	0	0	0	0	0
235_CT_TCT	0	0	0	0	0	0	0	0
236_TA_CTT	0	0	0	0	0	0	0	4.19962e-06
236_TC_CTT	0	0	0	0	0	0	0	2.09981e-05
236_TG_CTT	0	0	0	0	0	0	0	0
237_TA_TTT	0	0	0	0	0	0	0	0
237_TC_TTT	0	0	0	0	0	0	0	0
237_TG_TTT	0	0	0	0	0	0	0	0
238_TA_TTG	0	0	0	0	0	0	0	0
238_TC_TTG	0	0	0	0	1.2863e-06	0	0	0
238_TG_TTG	0	0	0	0	0	0	0	0
239_GA_TGT	7.6861e-07	7.15734e-07	0	0	1.2863e-06	0	0	8.39923e-06
239_GC_TGT	0	0	0	0	0	0	0	4.19962e-06
239_GT_TGT	0	0	0	0	6.4315e-07	0	0	0
240_TA_GTG	0	0	0	0	0	0	0	0
240_TC_GTG	0	7.15734e-07	0	0	0	0	0	0
240_TG_GTG	0	0	0	0	0	0	0	0
241_GA_TGT	0	3.57867e-06	1.94504e-06	0	6.4315e-07	7.14581e-07	0	0
241_GC_TGT	0	0	0	0	0	0	0	0
241_GT_TGT	0	0	0	0	0	0	0	0
242_TA_GTA	0	0	0	0	0	0	0	0
242_TC_GTA	0	0	0	0	6.4315e-07	0	0	0
242_TG_GTA	0	0	0	0	0	0	0	0
243_AC_TAT	0	0	0	0	0	0	0	4.19962e-06
243_AG_TAT	0	0	0	0	0	0	0	0
243_AT_TAT	0	0	0	0	0	0	0	0
244_TA_ATT	0	0	0	0	0	0	0	0
244_TC_ATT	0	0	0	0	0	0	0	0
244_TG_ATT	0	0	0	0	0	0	0	0
245_TA_TTT	0	0	0	0	0	0	6.9712e-07	0
245_TC_TTT	0	0	0	0	0	0	0	0
245_TG_TTT	0	0	0	0	0	0	0	0
246_TA_TTG	0	0	0	0	0	0	0	0
246_TC_TTG	7.6861e-07	7.15734e-07	0	0	1.2863e-06	1.42916e-06	6.9712e-07	4.19962e-06
246_TG_TTG	0	0	0	0	0	0	0	0
247_GA_TGC	0	0	2.91756e-06	0	6.4315e-07	0	0	4.19962e-06
247_GC_TGC	0	0	0	0	0	0	0	0
247_GT_TGC	0	7.15734e-07	0	0	0	0	0	0
248_CA_GCC	1.30664e-05	4.2944e-06	1.06977e-05	0	5.78835e-06	1.57208e-05	9.06256e-06	0
248_CG_GCC	0	0	0	0	0	0	0	0
248_CT_GCC	0	0	9.7252e-07	0	0	0	0	0
249_CA_CCA	2.30583e-06	2.1472e-06	1.94504e-06	0	1.92945e-06	1.42916e-06	2.09136e-06	0
249_CG_CCA	0	0	0	0	0	0	6.9712e-07	0
249_CT_CCA	7.6861e-07	7.15734e-07	0	0	6.4315e-07	0	6.9712e-07	0
250_AC_CAT	7.6861e-07	0	0	0	0	0	6.9712e-07	8.39923e-06
250_AG_CAT	3.07444e-06	1.43147e-06	9.7252e-07	0	6.4315e-07	0	0	0
250_AT_CAT	1.30664e-05	4.2944e-06	2.91756e-06	5.27727e-06	0	0	0	0
251_TA_ATA	0	0	0	0	0	0	6.9712e-07	0
251_TC_ATA	7.6861e-07	0	0	5.27727e-06	0	0	0	4.19962e-06
251_TG_ATA	0	0	0	0	0	0	0	0
252_AC_TAA	0	0	0	0	0	0	0	0
252_AG_TAA	0	0	0	0	0	0	6.9712e-07	0
252_AT_TAA	6.91749e-06	7.15734e-07	9.7252e-07	1.05545e-05	0	0	0	0
253_AC_AAA	0	0	0	0	0	0	0	0
253_AG_AAA	7.6861e-07	7.15734e-07	0	5.27727e-06	0	0	0	0
253_AT_AAA	7.6861e-07	0	0	0	0	0	0	0
254_AC_AAT	0	0	0	0	0	0	0	0
254_AG_AAT	0	2.1472e-06	0	0	0	0	0	0
254_AT_AAT	0	0	0	0	0	0	0	0
255_TA_ATA	0	0	0	0	0	0	0	0
255_TC_ATA	0	0	0	0	0	0	0	4.19962e-06
255_TG_ATA	0	0	0	0	0	0	0	0
256_AC_TAA	0	0	0	0	0	0	0	0
256_AG_TAA	7.6861e-07	0	0	0	0	0	0	0
256_AT_TAA	0	0	0	0	0	0	0	0
257_AC_AAT	0	0	0	5.27727e-06	0	0	0	4.19962e-06
257_AG_AAT	0	0	0	0	0	0	0	0
257_AT_AAT	0	7.15734e-07	0	0	0	0	0	0
258_TA_ATA	0	0	0	0	0	0	0	0
258_TC_ATA	0	0	0	0	0	0	0	8.39923e-06
258_TG_ATA	0	0	0	0	0	0	0	0
259_AC_TAC	0	0	0	0	0	0	0	8.39923e-06
259_AG_TAC	1.53722e-06	7.15734e-07	3.89008e-06	5.27727e-06	0	0	0	0
259_AT_TAC	0	0	0	0	0	0	0	0
260_CA_ACT	7.6861e-07	1.43147e-06	9.7252e-07	0	0	0	1.39424e-06	0
260_CG_ACT	0	0	0	0	0	0	0	0
260_CT_ACT	0	0	0	0	0	0	0	0
261_TA_CTA	0	0	0	0	0	0	6.9712e-07	0
261_TC_CTA	0	0	0	0	0	0	0	1.25988e-05
261_TG_CTA	0	0	0	0	0	0	0	0
262_AC_TAA	0	0	0	0	0	0	0	0
262_AG_TAA	7.6861e-07	0	0	5.27727e-06	6.4315e-07	0	0	0
262_AT_TAA	0	0	0	0	0	0	0	0
263_AC_AAA	0	0	0	0	0	0	0	4.19962e-06
263_AG_AAA	0	7.15734e-07	9.7252e-07	0	0	0	0	0
263_AT_AAA	0	0	2.91756e-06	0	0	0	0	0
264_AC_AAT	0	0	0	0	0	0	0	4.19962e-06
264_AG_AAT	0	1.43147e-06	9.7252e-07	0	0	0	0	0
264_AT_AAT	0	0	0	0	0	0	0	0
265_TA_ATC	0	0	0	0	0	0	0	0
265_TC_ATC	0	0	0	1.05545e-05	0	0	0	0
265_TG_ATC	0	0	0	0	0	0	0	0
266_CA_TCA	0	3.57867e-06	0	0	0	7.14581e-07	0	0
266_CG_TCA	0	0	0	0	0	0	0	0
266_CT_TCA	7.6861e-07	7.15734e-07	0	0	0	0	0	0
267_AC_CAT	1.53722e-06	0	0	0	0	0	0	8.39923e-06
267_AG_CAT	0	7.15734e-07	9.7252e-07	0	0	0	0	0
267_AT_CAT	1.53722e-06	2.86294e-06	1.94504e-06	0	0	0	0	0
268_TA_ATT	0	0	0	0	0	0	0	0
268_TC_ATT	0	0	0	0	0	0	0	1.67985e-05
268_TG_ATT	0	0	0	0	0	0	0	0
269_TA_TTT	0	0	0	0	0	0	0	4.19962e-06
269_TC_TTT	0	0	0	0	0	0	0	0
269_TG_TTT	0	0	0	0	0	0	0	0
270_TA_TTG	0	0	0	0	0	0	0	0
270_TC_TTG	0	0	0	0	0	0	0	0
270_TG_TTG	0	0	0	0	0	0	0	0
271_GA_TGA	0	7.15734e-07	1.94504e-06	5.27727e-06	0	0	6.9712e-07	0
271_GC_TGA	0	0	0	0	0	0	0	0
271_GT_TGA	0	0	0	0	0	0	0	0
272_AC_GAA	0	0	0	0	0	0	0	0
272_AG_GAA	7.6861e-07	1.43147e-06	9.7252e-07	0	0	0	0	4.19962e-06
272_AT_GAA	0	0	9.7252e-07	0	0	0	0	0
273_AC_AAG	0	0	0	0	0	0	0	0
273_AG_AAG	7.6861e-07	7.15734e-07	9.7252e-07	5.27727e-06	0	7.14581e-07	0	0
273_AT_AAG	7.6861e-07	2.1472e-06	0	0	0	0	0	0
274_GA_AGA	7.6861e-07	0	0	0	0	0	0	0
274_GC_AGA	0	0	0	0	0	0	0	4.19962e-06
274_GT_AGA	0	0	9.7252e-07	0	0	0	0	0
275_AC_GAT	0	0	0	5.27727e-06	0	0	0	0
275_AG_GAT	0	0	0	0	0	0	0	0
275_AT_GAT	0	2.1472e-06	0	0	0	0	0	0
276_TA_ATA	0	0	0	0	0	0	0	0
276_TC_ATA	0	0	0	0	0	0	6.9712e-07	0
276_TG_ATA	0	0	0	0	0	0	0	0
277_AC_TAT	0	0	0	0	0	0	0	0
277_AG_TAT	7.6861e-07	0	9.7252e-07	0	0	0	0	0
277_AT_TAT	0	0	0	0	0	0	0	0
278_TA_ATT	0	0	0	0	0	0	0	0
278_TC_ATT	0	0	0	0	0	0	0	0
278_TG_ATT	0	0	0	0	0	0	0	0
279_TA_TTC	0	0	0	0	0	0	6.9712e-07	0
279_TC_TTC	0	1.43147e-06	0	0	0	1.42916e-06	0	0
279_TG_TTC	0	0	0	0	0	0	0	0
280_CA_TCA	1.53722e-06	4.2944e-06	5.83512e-06	0	0	1.42916e-06	3.4856e-06	0
280_CG_TCA	0	0	0	0	0	0	0	0
280_CT_TCA	7.6861e-07	0	0	0	0	0	6.9712e-07	0
281_AC_CAC	0	0	0	0	0	0	0	0
281_AG_CAC	0	7.15734e-07	9.7252e-07	0	0	0	0	4.19962e-06
281_AT_CAC	1.53722e-06	1.43147e-06	2.91756e-06	0	0	0	0	0
282_CA_ACC	7.6861e-07	2.86294e-06	1.94504e-06	0	1.2863e-06	2.85832e-06	2.09136e-06	0
282_CG_ACC	0	7.15734e-07	0	0	0	0	0	0
282_CT_ACC	0	0	0	0	0	0	0	0
283_CA_CCA	3.84305e-06	2.1472e-06	2.91756e-06	1.05545e-05	1.2863e-06	7.14581e-07	2.78848e-06	0
283_CG_CCA	0	0	0	0	0	0	0	0
283_CT_CCA	0	0	0	0	0	0	0	0
284_AC_CAT	0	7.15734e-07	0	0	0	0	0	0
284_AG_CAT	0	1.43147e-06	3.89008e-06	0	0	0	0	0
284_AT_CAT	1.53722e-06	4.2944e-06	1.94504e-06	5.27727e-06	0	0	0	0
285_TA_ATT	0	0	0	0	0	0	0	0
285_TC_ATT	0	0	0	0	0	0	0	0
285_TG_ATT	0	0	0	0	0	0	0	0
286_TA_TTA	0	0	0	0	0	0	0	0
286_TC_TTA	0	0	0	0	0	0	0	0
286_TG_TTA	0	0	0	0	0	0	0	0
287_AC_TAT	0	0	0	0	0	0	0	0
287_AG_TAT	0	0	0	0	0	0	0	0
287_AT_TAT	0	0	2.91756e-06	0	0	0	0	0
288_TA_ATA	0	0	0	0	0	0	0	0
288_TC_ATA	0	0	0	0	0	0	0	0
288_TG_ATA	0	0	0	0	0	0	0	0
289_AC_TAG	7.6861e-07	0	0	0	0	0	0	0
289_AG_TAG	0	0	9.7252e-07	0	6.4315e-07	0	0	0
289_AT_TAG	7.6861e-07	7.15734e-06	0	0	0	0	0	0
290_GA_AGA	7.6861e-07	7.15734e-07	2.91756e-06	0	0	0	0	0
290_GC_AGA	0	0	0	0	0	0	0	1.25988e-05
290_GT_AGA	0	0	0	0	0	0	0	0
