# Supplementary material for: Capturing the primordial Kras mutation initiating urethane carcinogenesis
Source: Nat Commun. 2020 Apr 14;11:1800. doi: 10.1038/s41467-020-15660-8 (PMC7156420; doi:10.1038/s41467-020-15660-8)
Supplement: Supplementary file 7 — Supplementary Data 4 [file 41467_2020_15660_MOESM7_ESM.xlsx]

## Sheet: Sheet1
Frequency of mutations in Kras exon 1 detected by MDS targeting the transcribed strand in the lungs of mice after PBS or urethane exposure
Substitution nomenclature: genomic region_nucleotide position_substitution_trinucleotide context
Sample name: treatment_harvest time_mouse
	UR_1w_1	UR_1w_2	UR_1w_3	UR_1w_4	UR_2w_1	UR_2w_2	UR_3w_1	UR_3w_2	UR_3w_3	UR_4w_1	UR_4w_2	UR_4w_3	UR_4w_4	PBS_1w_1	PBS_1w_2	PBS_1w_3	PBS_1w_4	PBS_3w_1	PBS_3w_2	PBS_3w_3	PBS_4w_1	PBS_4w_2	PBS_4w_3	PBS_4w_4
10_TA_GTA	0	0	0	0	0	0	0	0	0	0	0	0	0	0	0	0	0	0	0	0	0	0	0	0
10_TC_GTA	0	0	0	0	6.49802e-07	0	7.27403e-07	0	0	0	0	0	0	0	1.49402e-06	0	5.58324e-07	0	0	0	0	4.29111e-06	0	0
10_TG_GTA	0	0	0	0	0	0	0	6.75366e-07	0	0	0	0	0	0	0	0	0	0	0	0	0	0	0	0
11_AC_TAT	0	0	0	0	0	0	0	6.75366e-07	0	0	0	8.79553e-07	0	0	0	0	0	0	0	0	0	0	0	0
11_AG_TAT	0	9.72797e-07	1.50942e-06	0	0	1.22311e-06	1.45481e-06	1.35073e-06	1.30595e-06	5.978e-06	1.51619e-06	0	0	1.06678e-06	0	0	0	0	1.28112e-06	0	0	0	0	0
11_AT_TAT	0	0	0	0	0	0	4.36442e-06	6.75366e-07	0	0	7.58097e-07	0	0	0	1.49402e-06	0	0	0	0	0	0	0	0	0
12_TA_ATA	0	0	0	0	0	0	0	0	0	0	0	0	0	0	0	0	0	0	0	0	1.82623e-06	0	0	0
12_TC_ATA	6.09777e-06	0	0	6.31599e-07	6.49802e-07	0	0	0	0	6.64222e-07	0	0	0	5.33389e-07	0	0	0	9.05292e-07	0	0	0	0	0	0
12_TG_ATA	0	0	0	0	0	0	0	0	0	0	0	0	0	0	0	0	0	0	0	0	0	0	0	0
13_AC_TAA	0	0	0	0	0	0	0	6.75366e-07	4.35317e-07	0	7.58097e-07	0	0	0	0	0	0	0	0	0	0	0	0	0
13_AG_TAA	0	0	0	0	1.94941e-06	0	2.90961e-06	0	1.30595e-06	4.64956e-06	6.82288e-06	0	7.86505e-07	1.06678e-06	0	0	0	9.05292e-07	0	0	1.82623e-06	4.29111e-06	0	0
13_AT_TAA	0	0	1.50942e-06	0	6.49802e-07	2.44623e-06	7.27403e-07	1.35073e-06	1.30595e-06	1.99267e-06	7.58097e-07	8.79553e-07	0	0	0	0	0	0	6.40562e-07	0	0	0	0	0
14_AC_AAA	3.04888e-06	0	0	0	0	0	7.27403e-07	0	0	0	0	0	0	5.33389e-07	0	0	0	0	6.40562e-07	0	0	0	0	0
14_AG_AAA	0	9.72797e-07	7.54708e-07	0	6.49802e-07	0	7.27403e-07	3.37683e-06	4.35317e-07	0	0	8.79553e-07	7.86505e-07	1.06678e-06	1.49402e-06	1.06086e-06	0	0	0	0	0	0	4.25784e-06	0
14_AT_AAA	0	0	0	0	0	0	7.27403e-07	2.0261e-06	0	0	7.58097e-07	8.79553e-07	1.57301e-06	0	0	0	0	0	0	0	0	0	0	0
15_AC_AAC	0	0	0	0	6.49802e-07	0	0	0	0	0	0	0	0	0	0	0	0	0	0	0	0	0	0	0
15_AG_AAC	0	0	7.54708e-07	6.31599e-07	6.49802e-07	3.66934e-06	1.01836e-05	0	5.2238e-06	3.32111e-06	2.27429e-06	1.75911e-06	7.86505e-07	0	0	0	0	9.05292e-07	0	1.58765e-06	0	0	0	0
15_AT_AAC	0	0	7.54708e-07	0	0	0	1.45481e-06	6.75366e-07	0	1.99267e-06	7.58097e-07	8.79553e-07	1.57301e-06	0	0	0	0	9.05292e-07	0	0	0	0	0	0
16_CA_ACT	3.04888e-06	9.72797e-07	2.26413e-06	6.31599e-07	8.44743e-06	1.22311e-06	1.60029e-05	3.37683e-06	5.2238e-06	3.32111e-06	7.58097e-06	2.63866e-06	7.86505e-07	7.46745e-06	5.97607e-06	2.12172e-06	2.2333e-06	6.33704e-06	2.0498e-05	2.14332e-05	5.47868e-06	4.29111e-06	0	0
16_CG_ACT	0	0	0	6.31599e-07	0	0	0	0	4.35317e-07	0	0	0	0	0	0	0	0	0	0	0	0	0	0	0
16_CT_ACT	0	0	0	0	6.49802e-07	0	7.27403e-07	0	4.35317e-07	0	7.58097e-07	0	0	0	0	0	0	9.05292e-07	6.40562e-07	0	0	0	0	0
17_TA_CTT	0	0	0	0	0	0	0	0	0	0	0	0	0	0	0	0	0	0	0	0	0	0	0	0
17_TC_CTT	0	0	7.54708e-07	0	0	0	7.27403e-07	0	0	0	0	0	0	0	0	1.06086e-06	0	0	1.28112e-06	0	1.82623e-06	0	0	0
17_TG_CTT	0	0	0	0	0	0	0	0	0	0	0	0	0	0	0	0	0	0	0	0	0	0	0	0
18_TA_TTG	0	0	0	0	0	0	0	0	0	0	0	0	0	0	0	0	0	0	0	0	0	0	0	0
18_TC_TTG	0	9.72797e-07	1.50942e-06	6.31599e-07	0	1.22311e-06	7.27403e-07	0	0	0	7.58097e-07	0	7.86505e-07	5.33389e-07	1.49402e-06	2.12172e-06	0	0	6.40562e-07	0	0	0	0	0
18_TG_TTG	0	0	0	0	0	0	0	0	0	0	0	0	0	0	0	0	0	0	0	0	0	0	0	0
19_GA_TGT	0	1.94559e-06	0	1.8948e-06	4.54861e-06	4.89246e-06	5.81922e-06	2.70146e-06	1.74127e-06	3.98533e-06	3.03239e-06	4.39777e-06	7.86505e-07	2.66695e-06	1.49402e-06	2.12172e-06	1.67497e-06	5.43175e-06	5.76506e-06	7.14441e-06	0	0	0	0
19_GC_TGT	0	0	0	0	0	0	0	0	0	0	0	0	0	0	0	0	0	0	0	0	0	0	0	0
19_GT_TGT	0	0	0	6.31599e-07	0	0	7.27403e-07	0	0	6.64222e-07	0	0	0	0	0	0	0	0	0	0	0	0	0	0
20_TA_GTG	0	0	0	0	0	0	0	0	0	0	0	0	0	0	0	0	0	0	0	0	0	0	0	0
20_TC_GTG	6.09777e-06	9.72797e-07	1.50942e-06	2.52639e-06	0	0	2.90961e-06	2.70146e-06	8.70634e-07	0	7.58097e-07	1.75911e-06	1.57301e-06	2.13356e-06	0	0	0	9.05292e-07	0	1.58765e-06	0	4.29111e-06	4.25784e-06	2.97247e-06
20_TG_GTG	0	0	0	0	0	0	0	6.75366e-07	0	0	0	0	0	0	0	0	0	0	0	0	0	0	0	0
21_GA_TGG	0	1.94559e-06	2.26413e-06	0	7.79763e-06	4.89246e-06	1.16384e-05	8.77976e-06	4.78849e-06	3.32111e-06	1.21296e-05	7.03642e-06	1.57301e-06	2.66695e-06	1.49402e-06	7.42602e-06	3.90827e-06	6.33704e-06	1.15301e-05	8.73205e-06	0	0	0	0
21_GC_TGG	0	0	0	0	0	0	0	0	0	0	0	0	0	0	0	0	0	0	0	0	0	0	0	0
21_GT_TGG	0	9.72797e-07	0	0	0	0	0	0	4.35317e-07	0	0	0	0	0	0	0	0	0	0	7.93823e-07	0	0	0	0
22_GA_GGT	0	0	0	0	2.59921e-06	2.44623e-06	2.90961e-06	3.37683e-06	3.91785e-06	6.64222e-07	2.27429e-06	8.79553e-07	7.86505e-07	1.60017e-06	1.49402e-06	1.06086e-06	1.11665e-06	1.81058e-06	6.40562e-07	7.14441e-06	1.82623e-06	0	0	2.97247e-06
22_GC_GGT	0	0	0	0	0	0	0	0	0	0	0	0	0	0	0	0	0	0	0	0	0	0	0	0
22_GT_GGT	0	0	0	0	0	0	0	0	0	6.64222e-07	7.58097e-07	8.79553e-07	0	0	0	0	0	9.05292e-07	0	0	0	0	0	0
23_TA_GTG	0	0	0	0	0	0	0	0	0	0	0	0	0	0	0	0	0	0	0	0	0	0	0	0
23_TC_GTG	0	1.94559e-06	0	0	0	0	2.90961e-06	6.75366e-07	1.30595e-06	1.99267e-06	1.51619e-06	8.79553e-07	0	1.06678e-06	2.98804e-06	2.12172e-06	0	0	0	1.58765e-06	1.82623e-06	0	0	0
23_TG_GTG	0	0	0	0	0	0	0	0	0	0	0	0	0	0	0	0	0	0	0	0	0	0	0	0
24_GA_TGG	3.04888e-06	1.94559e-06	2.26413e-06	3.15799e-06	1.94941e-06	6.11557e-06	1.01836e-05	3.37683e-06	4.78849e-06	1.32844e-06	9.85526e-06	3.51821e-06	3.14602e-06	2.13356e-06	5.97607e-06	7.42602e-06	3.90827e-06	7.24234e-06	5.76506e-06	1.19073e-05	0	0	0	2.97247e-06
24_GC_TGG	0	0	0	0	0	0	0	0	0	0	7.58097e-07	0	0	0	0	0	0	0	0	0	0	0	0	0
24_GT_TGG	0	9.72797e-07	1.50942e-06	0	0	0	0	0	0	0	0	0	7.86505e-07	0	0	1.06086e-06	0	0	0	0	0	0	4.25784e-06	0
25_GA_GGT	0	1.94559e-06	7.54708e-07	1.8948e-06	1.94941e-06	2.44623e-06	2.90961e-06	1.35073e-06	2.17658e-06	1.32844e-06	7.58097e-07	8.79553e-07	7.86505e-07	1.60017e-06	1.49402e-06	3.18258e-06	1.11665e-06	2.71588e-06	4.48394e-06	1.58765e-06	0	0	0	0
25_GC_GGT	0	0	0	0	0	0	0	0	0	0	0	0	0	0	0	0	0	0	0	0	0	0	0	0
25_GT_GGT	0	0	0	0	0	0	0	0	4.35317e-07	0	0	0	1.57301e-06	0	0	0	5.58324e-07	0	0	0	0	0	0	0
26_TA_GTT	0	0	0	0	0	0	0	0	4.35317e-07	0	7.58097e-07	0	0	0	0	0	0	0	0	0	0	0	0	0
26_TC_GTT	0	9.72797e-07	2.26413e-06	6.31599e-07	0	2.44623e-06	1.45481e-06	1.35073e-06	0	0	7.58097e-07	0	0	0	0	1.06086e-06	5.58324e-07	9.05292e-07	6.40562e-07	0	0	0	0	0
26_TG_GTT	0	0	0	0	0	0	0	0	0	0	0	0	0	0	0	0	0	0	0	0	0	0	0	0
27_TA_TTG	0	0	0	6.31599e-07	0	0	0	0	4.35317e-07	0	0	0	0	5.33389e-07	0	1.06086e-06	0	0	0	0	0	0	0	0
27_TC_TTG	0	0	7.54708e-07	6.31599e-07	2.59921e-06	1.22311e-06	2.18221e-06	2.70146e-06	1.74127e-06	6.64222e-07	0	8.79553e-07	0	5.33389e-07	4.48205e-06	0	5.58324e-07	0	0	2.38147e-06	3.65245e-06	0	0	0
27_TG_TTG	0	0	0	0	0	0	0	0	0	0	0	0	0	0	0	0	0	0	0	0	0	0	0	0
28_GA_TGG	3.04888e-06	9.72797e-07	1.50942e-06	6.31599e-07	1.94941e-06	2.44623e-06	1.0911e-05	4.05219e-06	3.91785e-06	1.32844e-06	3.03239e-06	5.27732e-06	3.14602e-06	2.13356e-06	2.98804e-06	3.18258e-06	1.11665e-06	6.33704e-06	5.1245e-06	1.03197e-05	1.82623e-06	0	0	2.97247e-06
28_GC_TGG	0	0	0	0	0	0	0	0	0	0	0	0	0	5.33389e-07	0	0	0	0	0	0	0	0	0	0
28_GT_TGG	0	0	0	0	0	1.22311e-06	7.27403e-07	0	8.70634e-07	6.64222e-07	0	0	0	0	0	0	0	0	0	0	0	0	0	0
29_GA_GGA	0	0	0	6.31599e-07	0	1.22311e-06	1.45481e-06	6.75366e-07	8.70634e-07	0	0	1.75911e-06	0	1.60017e-06	0	0	1.11665e-06	1.81058e-06	6.40562e-07	2.38147e-06	1.82623e-06	0	0	0
29_GC_GGA	0	0	0	0	0	0	0	0	0	0	0	0	0	0	0	0	0	0	0	0	0	0	0	0
29_GT_GGA	0	0	0	0	0	0	0	0	0	0	0	0	0	0	0	0	5.58324e-07	0	0	0	0	0	0	0
30_AC_GAG	0	0	0	0	0	0	0	0	0	0	0	0	7.86505e-07	0	0	0	0	0	0	0	0	0	0	0
30_AG_GAG	3.04888e-06	0	1.50942e-06	6.31599e-07	1.2996e-06	3.66934e-06	2.18221e-06	1.35073e-06	3.91785e-06	1.32844e-06	1.51619e-06	8.79553e-07	1.57301e-06	1.06678e-06	0	3.18258e-06	0	9.05292e-07	1.92169e-06	7.93823e-07	1.82623e-06	0	0	0
30_AT_GAG	0	0	0	0	6.49802e-07	0	0	6.75366e-07	0	1.32844e-06	0	8.79553e-07	0	0	0	0	5.58324e-07	0	0	0	0	0	0	0
31_GA_AGC	6.09777e-06	2.91839e-06	0	1.2632e-06	1.94941e-06	1.22311e-06	2.18221e-06	1.35073e-06	0	1.32844e-06	1.51619e-06	2.63866e-06	2.35952e-06	5.33389e-07	1.49402e-06	0	1.67497e-06	2.71588e-06	1.92169e-06	7.93823e-07	1.82623e-06	0	4.25784e-06	8.9174e-06
31_GC_AGC	0	0	0	6.31599e-07	0	0	0	0	0	0	0	0	7.86505e-07	0	0	0	0	0	0	0	0	0	0	0
31_GT_AGC	0	0	0	0	0	1.22311e-06	0	0	0	0	0	0	0	0	0	0	0	9.05292e-07	0	0	0	0	0	0
32_CA_GCT	3.04888e-06	4.86398e-06	6.03767e-06	6.31599e-07	2.85913e-05	3.1801e-05	9.23802e-05	2.70146e-05	1.04476e-05	1.59413e-05	3.63887e-05	6.15687e-06	5.50554e-06	4.21378e-05	3.28684e-05	5.3043e-06	6.14156e-06	7.33286e-05	0.000129394	0.000137331	1.09574e-05	0	1.27735e-05	1.18899e-05
32_CG_GCT	0	0	0	0	0	0	0	0	0	0	0	0	0	0	0	0	0	0	0	0	0	0	0	0
32_CT_GCT	0	0	0	1.2632e-06	0	1.22311e-06	2.18221e-06	6.75366e-07	0	0	7.58097e-07	0	0	1.06678e-06	0	0	1.11665e-06	0	0	0	0	0	0	0
33_TA_CTG	0	0	0	0	0	0	0	0	0	0	0	0	0	0	0	0	0	0	0	0	0	0	0	0
33_TC_CTG	3.04888e-06	9.72797e-07	2.26413e-06	1.2632e-06	1.2996e-06	1.22311e-06	7.27403e-07	6.75366e-07	8.70634e-07	0	0	8.79553e-07	7.86505e-07	1.06678e-06	0	1.06086e-06	5.58324e-07	0	0	0	0	0	0	2.97247e-06
33_TG_CTG	0	0	0	0	0	0	0	0	0	0	0	0	0	0	0	0	5.58324e-07	0	0	0	0	0	0	0
34_GA_TGG	0	1.94559e-06	4.52825e-06	0	7.79763e-06	3.66934e-06	9.45624e-06	1.68841e-05	5.2238e-06	1.1956e-05	1.21296e-05	7.91598e-06	1.73031e-05	3.73373e-06	5.97607e-06	9.54774e-06	2.2333e-06	7.24234e-06	1.15301e-05	1.27012e-05	3.65245e-06	0	0	2.97247e-06
34_GC_TGG	0	0	0	0	0	0	0	0	4.35317e-07	0	0	0	0	0	0	0	0	0	0	0	0	0	0	0
34_GT_TGG	0	0	7.54708e-07	0	0	1.1008e-05	0	6.75366e-07	0	0	1.81943e-05	0	0	0	0	0	0	0	0	7.93823e-07	0	0	0	0
35_GA_GGT	0	0	2.26413e-06	1.2632e-06	2.01439e-05	9.78492e-06	3.63701e-06	1.35073e-05	9.01106e-05	6.64222e-06	3.03239e-06	2.63866e-05	1.57301e-06	0	2.98804e-06	3.18258e-06	5.58324e-07	5.43175e-06	3.84337e-06	4.76294e-06	3.65245e-06	3.862e-05	0	0
35_GC_GGT	0	0	0	0	0	0	0	0	0	0	0	0	0	0	0	0	0	0	0	0	0	0	0	0
35_GT_GGT	0	0	0	0	0	1.22311e-06	0	0	0	6.64222e-07	7.58097e-07	8.79553e-07	7.86505e-07	0	0	0	0	0	0	0	0	0	0	0
36_TA_GTG	0	0	0	0	0	1.22311e-06	0	6.75366e-07	4.35317e-07	0	0	0	0	0	0	0	5.58324e-07	0	0	0	0	0	0	0
36_TC_GTG	3.04888e-06	1.94559e-06	1.50942e-06	2.52639e-06	0	1.22311e-06	1.45481e-06	2.0261e-06	1.74127e-06	0	0	0	0	5.33389e-07	1.49402e-06	1.06086e-06	5.58324e-07	0	0	0	1.82623e-06	0	8.51568e-06	5.94493e-06
36_TG_GTG	0	0	0	0	0	0	0	0	0	0	0	0	0	0	0	0	0	0	0	0	0	0	0	0
37_GA_TGG	0	9.72797e-07	1.50942e-06	0	3.24901e-06	3.66934e-06	5.09182e-06	5.40293e-06	8.27102e-06	3.32111e-06	3.03239e-06	4.39777e-06	3.93253e-06	1.06678e-06	1.49402e-06	4.24344e-06	2.2333e-06	7.24234e-06	7.04619e-06	4.76294e-06	0	0	4.25784e-06	0
37_GC_TGG	0	0	0	0	0	0	0	1.35073e-06	0	0	0	0	0	0	0	0	0	0	0	0	0	0	0	0
37_GT_TGG	0	9.72797e-07	0	6.31599e-07	0	0	0	1.35073e-06	0	0	1.51619e-06	0	0	0	0	0	0	0	0	0	0	0	0	0
38_GA_GGC	3.04888e-06	0	1.50942e-06	0	1.2996e-06	3.66934e-06	5.09182e-06	4.05219e-06	8.70634e-07	2.65689e-06	3.33563e-05	1.75911e-06	3.93253e-06	1.60017e-06	0	5.3043e-06	0	1.81058e-06	2.56225e-06	1.58765e-06	0	0	0	0
38_GC_GGC	0	0	0	0	0	0	7.27403e-07	0	0	0	0	0	0	0	0	0	0	0	0	0	0	0	0	0
38_GT_GGC	0	0	0	0	0	0	0	0	4.35317e-07	0	0	8.79553e-07	7.86505e-07	0	0	0	0	0	0	0	0	0	0	0
39_CA_GCG	9.14665e-06	7.78237e-06	6.03767e-06	5.68439e-06	3.44395e-05	3.54703e-05	0.000101836	2.769e-05	7.8357e-06	1.26202e-05	4.32115e-05	1.14342e-05	5.50554e-06	3.52037e-05	3.13744e-05	8.48688e-06	7.25821e-06	9.32451e-05	0.000133878	0.00017226	5.47868e-06	1.28733e-05	8.51568e-06	1.48623e-05
39_CG_GCG	0	0	7.54708e-07	0	0	1.22311e-06	0	0	0	0	0	0	0	0	0	0	0	0	0	7.93823e-07	0	0	0	0
39_CT_GCG	3.04888e-06	1.94559e-06	0	0	6.49802e-07	1.22311e-06	0	0	0	6.64222e-07	0	0	0	5.33389e-07	1.49402e-06	0	5.58324e-07	1.81058e-06	1.28112e-06	0	1.82623e-06	0	0	2.97247e-06
40_GA_CGT	6.70754e-05	0.000101171	9.96215e-05	9.47398e-05	8.51241e-05	7.82793e-05	0.000100382	8.64468e-05	8.31455e-05	9.63122e-05	0.000121296	9.76304e-05	8.80886e-05	8.53423e-05	7.9183e-05	0.000108208	9.77067e-05	8.96239e-05	8.77571e-05	0.000109548	7.85278e-05	0.00015448	0.000183087	9.51189e-05
40_GC_CGT	0	0	0	0	0	0	0	0	0	0	0	0	0	0	0	0	0	0	0	0	0	0	0	0
40_GT_CGT	0	9.72797e-07	0	0	0	0	0	0	0	6.64222e-07	0	0	7.86505e-07	0	1.49402e-06	0	0	9.05292e-07	6.40562e-07	0	0	8.58222e-06	0	0
41_TA_GTA	0	0	0	0	0	0	0	0	0	0	0	0	0	0	0	0	0	0	0	0	0	0	0	0
41_TC_GTA	0	0	7.54708e-07	0	0	0	0	1.35073e-06	0	0	7.58097e-07	0	1.57301e-06	1.06678e-06	0	0	0	0	0	0	0	0	0	0
41_TG_GTA	0	0	0	0	0	0	0	0	0	0	0	0	0	0	0	0	0	0	0	0	0	0	0	0
42_AC_TAG	0	0	0	0	6.49802e-07	0	0	0	0	6.64222e-07	0	0	0	0	0	0	0	0	0	0	0	0	0	0
42_AG_TAG	0	0	7.54708e-07	6.31599e-07	1.2996e-06	0	7.27403e-07	6.75366e-07	1.30595e-06	0	0	1.75911e-06	7.86505e-07	2.13356e-06	0	2.12172e-06	5.58324e-07	9.05292e-07	0	0	0	0	0	0
42_AT_TAG	0	0	7.54708e-07	0	2.59921e-06	0	1.45481e-06	1.35073e-06	0	0	0	0	2.35952e-06	5.33389e-07	0	0	0	0	6.40562e-07	0	0	0	0	0
43_GA_AGG	0	9.72797e-07	0	6.31599e-07	0	1.22311e-06	0	6.75366e-07	8.70634e-07	0	7.58097e-07	8.79553e-07	7.86505e-07	5.33389e-07	0	2.12172e-06	5.58324e-07	0	6.40562e-07	0	0	0	0	0
43_GC_AGG	0	0	0	0	0	0	0	0	0	0	0	0	0	0	0	0	0	0	6.40562e-07	0	0	0	0	0
43_GT_AGG	0	0	0	0	0	0	0	0	0	0	0	0	7.86505e-07	0	0	0	0	0	0	0	0	0	0	2.97247e-06
44_GA_GGC	6.09777e-06	2.91839e-06	7.54708e-07	3.15799e-06	1.94941e-06	2.44623e-06	2.90961e-06	2.0261e-06	2.17658e-06	1.99267e-06	0	2.63866e-06	2.35952e-06	1.06678e-06	1.49402e-06	3.18258e-06	0	2.71588e-06	6.40562e-07	4.76294e-06	3.65245e-06	0	0	2.97247e-06
44_GC_GGC	0	0	0	0	0	0	0	0	0	0	0	0	0	0	0	0	0	0	0	0	0	0	0	0
44_GT_GGC	0	0	0	0	0	1.22311e-06	0	6.75366e-07	0	6.64222e-07	7.58097e-07	0	7.86505e-07	0	0	0	0	0	0	7.93823e-07	0	4.29111e-06	0	0
45_CA_GCA	3.04888e-06	5.83678e-06	3.01883e-06	1.2632e-06	1.75447e-05	1.71236e-05	6.61937e-05	1.89102e-05	6.96507e-06	1.32844e-05	2.04686e-05	4.39777e-06	2.35952e-06	2.34691e-05	2.83863e-05	3.18258e-06	3.90827e-06	2.98746e-05	8.96787e-05	9.8434e-05	1.46098e-05	0	0	1.18899e-05
45_CG_GCA	0	0	0	0	0	0	0	0	1.74127e-06	0	0	0	0	5.33389e-07	0	0	0	9.05292e-07	6.40562e-07	0	0	0	0	0
45_CT_GCA	0	9.72797e-07	0	0	6.49802e-07	0	2.18221e-06	0	8.70634e-07	6.64222e-07	7.58097e-07	0	0	0	0	0	0	0	6.40562e-07	1.58765e-06	0	0	0	0
46_AC_CAA	0	0	0	0	0	1.22311e-06	7.27403e-07	6.75366e-07	0	0	1.51619e-06	0	7.86505e-07	0	0	0	0	0	0	0	0	0	0	0
46_AG_CAA	1.52444e-05	2.91839e-06	3.77354e-06	6.31599e-07	3.89881e-06	7.33869e-06	8.00143e-06	6.07829e-06	3.04722e-06	1.99267e-06	6.82288e-06	3.51821e-06	3.93253e-06	1.06678e-06	0	2.12172e-06	1.67497e-06	9.05292e-07	6.40562e-07	2.38147e-06	1.82623e-06	0	0	0
46_AT_CAA	6.09777e-06	9.72797e-07	1.50942e-06	1.8948e-06	0	6.11557e-06	2.90961e-06	2.0261e-06	6.09444e-06	3.32111e-06	7.58097e-06	7.03642e-06	6.29204e-06	0	0	0	0	0	0	0	1.82623e-06	0	0	0
47_AC_AAG	0	0	0	0	0	0	0	6.75366e-07	4.35317e-07	0	0	0	0	0	0	0	0	0	0	0	0	0	0	0
47_AG_AAG	3.04888e-06	9.72797e-07	7.54708e-07	6.31599e-07	2.59921e-06	1.22311e-06	7.27403e-07	0	8.70634e-07	1.32844e-06	7.58097e-07	1.75911e-06	1.57301e-06	1.06678e-06	1.49402e-06	0	0	9.05292e-07	0	0	0	0	0	0
47_AT_AAG	0	0	0	0	5.84822e-06	1.22311e-06	7.27403e-07	2.0261e-06	4.35317e-07	6.64222e-07	7.58097e-07	0	0	0	0	0	0	0	0	0	0	0	0	0
48_GA_AGA	0	0	0	0	1.2996e-06	1.22311e-06	2.90961e-06	6.75366e-07	0	0	0	1.75911e-06	0	0	1.49402e-06	1.06086e-06	5.58324e-07	0	1.92169e-06	2.38147e-06	0	0	0	0
48_GC_AGA	0	0	0	0	0	0	0	0	0	0	0	0	0	0	0	0	0	0	0	0	0	0	0	0
48_GT_AGA	0	0	0	0	0	0	0	0	0	0	0	0	7.86505e-07	0	0	0	0	0	0	0	0	4.29111e-06	0	0
49_AC_GAG	0	0	0	0	0	0	0	0	0	0	0	0	0	0	0	0	0	0	0	0	0	0	0	0
49_AG_GAG	0	9.72797e-07	0	6.31599e-07	1.2996e-06	1.22311e-06	0	6.75366e-07	8.70634e-07	6.64222e-07	0	0	0	1.06678e-06	1.49402e-06	1.06086e-06	0	1.81058e-06	0	0	0	0	0	2.97247e-06
49_AT_GAG	0	0	0	0	6.49802e-07	0	7.27403e-07	0	0	0	0	0	0	0	1.49402e-06	0	0	0	1.28112e-06	7.93823e-07	0	0	0	0
50_GA_AGC	3.04888e-06	9.72797e-07	1.50942e-06	0	1.2996e-06	0	1.45481e-06	6.75366e-07	2.17658e-06	6.64222e-07	0	2.63866e-06	3.14602e-06	0	1.49402e-06	2.12172e-06	1.67497e-06	1.81058e-06	1.92169e-06	2.38147e-06	1.82623e-06	0	0	0
50_GC_AGC	0	0	0	0	0	0	0	0	0	0	0	0	0	0	0	0	0	1.81058e-06	0	0	0	0	0	0
50_GT_AGC	0	0	0	0	0	0	0	0	0	0	0	0	0	0	0	0	0	0	0	0	0	0	0	0
51_CA_GCG	9.14665e-06	4.86398e-06	1.20753e-05	5.68439e-06	5.45834e-05	3.42472e-05	0.000138934	2.16117e-05	1.30595e-05	2.05909e-05	4.16953e-05	6.15687e-06	6.29204e-06	5.54725e-05	4.33265e-05	8.48688e-06	1.00498e-05	0.000127646	0.000149892	0.000187342	9.13114e-06	8.58222e-06	1.27735e-05	1.48623e-05
51_CG_GCG	0	0	0	0	6.49802e-07	0	0	1.35073e-06	4.35317e-07	0	0	0	0	0	0	0	0	0	0	0	0	0	0	0
51_CT_GCG	0	3.89119e-06	0	6.31599e-07	0	1.22311e-06	0	6.75366e-07	0	2.65689e-06	0	8.79553e-07	0	1.06678e-06	0	1.06086e-06	5.58324e-07	2.71588e-06	6.40562e-07	0	0	4.29111e-06	0	2.97247e-06
52_GA_CGC	7.62221e-05	0.000108953	9.13197e-05	8.40026e-05	8.83731e-05	6.84944e-05	7.63773e-05	8.17193e-05	7.22626e-05	7.7714e-05	8.79393e-05	0.00011786	9.83132e-05	8.00084e-05	9.86052e-05	0.000105025	9.10068e-05	9.23398e-05	9.16004e-05	8.9702e-05	7.48753e-05	0.00011586	0.000131993	0.000130789
52_GC_CGC	0	0	0	0	0	0	0	0	0	0	0	0	0	0	0	0	0	0	6.40562e-07	0	0	0	0	0
52_GT_CGC	0	1.94559e-06	7.54708e-07	0	0	1.22311e-06	0	0	0	6.64222e-07	0	0	0	0	0	1.06086e-06	0	0	0	0	0	0	0	0
53_CA_GCC	6.09777e-06	9.72797e-07	1.50942e-06	1.2632e-06	9.09723e-06	1.22311e-06	7.27403e-06	2.0261e-06	2.17658e-06	1.99267e-06	5.30668e-06	0	0	2.66695e-06	5.97607e-06	1.06086e-06	1.11665e-06	5.43175e-06	1.60141e-05	2.06394e-05	1.82623e-06	0	4.25784e-06	0
53_CG_GCC	0	0	0	0	0	0	0	0	0	0	0	0	0	0	0	0	0	0	0	0	0	0	0	0
53_CT_GCC	0	9.72797e-07	7.54708e-07	0	0	1.22311e-06	1.45481e-06	6.75366e-07	0	6.64222e-07	7.58097e-07	0	0	0	0	0	0	9.05292e-07	0	0	0	0	8.51568e-06	0
54_CA_CCT	0	9.72797e-07	7.54708e-07	6.31599e-07	1.2996e-06	4.89246e-06	3.63701e-06	1.35073e-06	0	1.99267e-06	0	1.75911e-06	7.86505e-07	1.06678e-06	4.48205e-06	2.12172e-06	5.58324e-07	8.14763e-06	9.60844e-06	4.76294e-06	1.82623e-06	0	0	0
54_CG_CCT	0	0	0	0	0	0	7.27403e-07	0	0	0	0	0	0	0	0	0	0	0	0	0	0	0	0	0
54_CT_CCT	0	0	0	0	6.49802e-07	0	1.45481e-06	0	0	6.64222e-07	0	0	0	0	0	1.06086e-06	0	9.05292e-07	0	0	0	0	0	0
55_TA_CTT	3.04888e-06	0	0	0	6.49802e-07	0	0	0	0	0	0	0	0	0	0	0	0	0	0	0	0	0	0	0
55_TC_CTT	0	1.94559e-06	0	0	1.2996e-06	2.44623e-06	7.27403e-07	0	4.35317e-07	0	1.51619e-06	0	7.86505e-07	1.06678e-06	0	1.06086e-06	0	0	0	0	0	0	0	0
55_TG_CTT	0	0	7.54708e-07	0	0	0	0	0	0	0	0	0	7.86505e-07	0	0	0	0	0	0	0	0	0	0	0
56_TA_TTG	0	0	0	0	0	0	0	0	0	0	0	0	0	0	0	0	0	0	0	0	0	0	0	0
56_TC_TTG	0	2.91839e-06	0	0	0	0	7.27403e-07	6.75366e-07	8.70634e-07	6.64222e-07	7.58097e-07	0	7.86505e-07	0	0	0	0	0	0	0	0	0	0	2.97247e-06
56_TG_TTG	0	0	0	0	0	0	0	0	0	0	0	0	0	0	0	0	0	0	0	0	0	0	0	0
57_GA_TGA	0	9.72797e-07	1.50942e-06	6.31599e-07	1.94941e-06	0	4.36442e-06	2.70146e-06	2.6119e-06	1.99267e-06	3.03239e-06	1.75911e-06	0	1.60017e-06	0	2.12172e-06	2.2333e-06	1.81058e-06	2.56225e-06	7.93823e-07	1.82623e-06	0	0	0
57_GC_TGA	0	0	0	0	0	0	0	0	0	0	7.58097e-07	0	0	0	0	0	0	0	0	0	0	0	0	0
57_GT_TGA	0	0	0	6.31599e-07	0	0	7.27403e-07	0	0	0	0	0	0	0	0	0	0	0	6.40562e-07	0	0	0	0	0
58_AC_GAC	0	0	0	0	0	0	0	0	0	0	0	0	0	0	0	0	0	0	0	0	0	0	0	0
58_AG_GAC	0	3.89119e-06	1.50942e-06	6.31599e-07	6.49802e-07	1.22311e-06	1.38207e-05	2.70146e-06	1.74127e-06	4.64956e-06	2.27429e-06	2.63866e-06	2.35952e-06	1.60017e-06	0	0	0	1.81058e-06	1.28112e-06	7.93823e-07	0	0	0	0
58_AT_GAC	0	0	0	0	0	0	0	6.75366e-07	0	0	0	8.79553e-07	0	0	1.49402e-06	0	0	0	0	0	0	0	0	0
59_CA_ACG	0	5.83678e-06	1.50942e-06	1.8948e-06	8.44743e-06	7.33869e-06	2.40043e-05	4.05219e-06	3.48254e-06	5.978e-06	8.33907e-06	3.51821e-06	3.14602e-06	1.06678e-05	8.96411e-06	2.12172e-06	3.34994e-06	1.539e-05	2.56225e-05	2.93714e-05	0	0	0	8.9174e-06
59_CG_ACG	0	0	0	0	0	0	0	0	0	0	0	0	0	0	0	0	0	0	0	0	0	0	0	0
59_CT_ACG	0	9.72797e-07	7.54708e-07	0	1.2996e-06	0	0	0	8.70634e-07	1.99267e-06	0	1.75911e-06	0	0	0	0	0	0	0	7.93823e-07	0	0	0	0
60_GA_CGA	7.31732e-05	8.17149e-05	7.92444e-05	7.32654e-05	6.49802e-05	7.58331e-05	8.29239e-05	6.34844e-05	6.70388e-05	7.90425e-05	8.49069e-05	8.61962e-05	7.07855e-05	7.14742e-05	7.47009e-05	9.866e-05	9.71484e-05	7.69498e-05	7.30241e-05	8.57329e-05	6.3918e-05	0.000107278	0.000102188	9.80914e-05
60_GC_CGA	0	0	0	0	0	0	0	0	0	0	0	0	0	0	0	0	0	0	0	0	0	0	0	0
60_GT_CGA	0	0	0	0	0	1.22311e-06	0	0	0	0	0	0	0	0	0	1.06086e-06	0	0	0	0	0	0	4.25784e-06	0
61_AC_GAT	0	0	0	0	0	0	0	0	0	0	0	0	0	0	0	0	0	0	0	0	0	0	0	0
61_AG_GAT	0	0	0	0	6.49802e-07	0	0	2.0261e-06	1.30595e-06	0	7.58097e-07	0	0	0	0	1.06086e-06	0	0	0	0	0	0	0	0
61_AT_GAT	9.14665e-06	5.83678e-06	6.79238e-06	4.42119e-06	0	2.44623e-06	0	6.75366e-07	1.30595e-06	6.64222e-07	0	8.79553e-07	0	0	1.49402e-06	1.06086e-05	3.34994e-06	0	0	0	3.65245e-06	3.00378e-05	4.25784e-06	8.9174e-06
62_TA_ATA	0	0	0	0	0	0	0	0	0	0	0	0	0	0	0	1.06086e-06	5.58324e-07	0	0	0	0	0	0	0
62_TC_ATA	0	0	0	0	0	1.22311e-06	0	0	0	0	0	8.79553e-07	0	5.33389e-07	0	1.06086e-06	0	0	6.40562e-07	0	0	0	0	0
62_TG_ATA	0	0	0	0	0	0	0	0	0	0	0	0	0	0	0	0	0	0	0	0	0	0	0	0
63_AC_TAC	0	0	0	0	0	0	0	6.75366e-07	0	0	0	0	0	0	0	0	0	0	0	0	0	0	0	0
63_AG_TAC	0	0	0	0	6.49802e-07	3.66934e-06	3.63701e-06	6.75366e-07	4.35317e-07	6.64222e-07	1.51619e-06	8.79553e-07	7.86505e-07	5.33389e-07	1.49402e-06	0	0	0	0	7.93823e-07	1.82623e-06	0	0	0
63_AT_TAC	0	0	0	0	6.49802e-07	0	0	2.0261e-06	0	6.64222e-07	0	0	0	0	0	0	0	0	0	0	0	0	0	0
64_CA_ACA	0	9.72797e-07	4.52825e-06	3.78959e-06	1.16964e-05	1.1008e-05	2.54591e-05	4.05219e-06	3.91785e-06	7.30645e-06	1.06134e-05	1.75911e-06	7.86505e-07	1.28013e-05	1.04581e-05	6.36516e-06	2.2333e-06	1.99164e-05	2.69036e-05	2.85776e-05	0	0	4.25784e-06	2.97247e-06
64_CG_ACA	0	0	7.54708e-07	0	6.49802e-07	0	0	0	0	0	0	0	0	0	0	0	0	0	6.40562e-07	0	0	0	0	0
64_CT_ACA	0	0	0	0	0	0	0	6.75366e-07	0	6.64222e-07	0	8.79553e-07	0	0	1.49402e-06	0	0	0	0	7.93823e-07	0	0	4.25784e-06	0
65_AC_CAG	0	0	0	0	0	0	0	0	0	0	0	0	0	0	1.49402e-06	0	0	0	0	0	0	0	0	0
65_AG_CAG	0	1.94559e-06	7.54708e-07	1.8948e-06	1.94941e-06	3.66934e-06	7.27403e-07	2.0261e-06	3.04722e-06	2.65689e-06	2.27429e-06	2.63866e-06	0	1.60017e-06	1.49402e-06	2.12172e-06	5.58324e-07	0	0	0	0	0	0	0
65_AT_CAG	0	0	2.26413e-06	1.8948e-06	4.54861e-06	1.22311e-05	1.30933e-05	1.21566e-05	2.00246e-05	9.96333e-06	1.21296e-05	1.49524e-05	2.04491e-05	0	0	0	0	9.05292e-07	1.28112e-06	0	0	0	0	0
66_GA_AGC	0	0	1.50942e-06	1.2632e-06	1.2996e-06	1.22311e-06	1.45481e-06	6.75366e-07	0	6.64222e-07	7.58097e-07	4.39777e-06	1.57301e-06	5.33389e-07	0	1.06086e-06	1.11665e-06	9.05292e-07	6.40562e-07	1.58765e-06	0	4.29111e-06	0	0
66_GC_AGC	0	0	0	0	0	0	0	0	0	0	0	0	0	0	0	0	0	0	0	0	0	0	0	0
66_GT_AGC	3.04888e-06	0	0	0	0	0	0	0	0	0	0	0	0	0	0	0	0	0	0	0	0	4.29111e-06	0	0
67_CA_GCT	9.14665e-06	8.75517e-06	9.81121e-06	4.42119e-06	4.80854e-05	5.13708e-05	0.000141844	4.11973e-05	1.21889e-05	2.59047e-05	4.47277e-05	7.03642e-06	4.71903e-06	5.28055e-05	2.83863e-05	7.42602e-06	9.49151e-06	0.000162953	0.000183841	0.000212745	2.00885e-05	8.58222e-06	1.27735e-05	8.9174e-06
67_CG_GCT	0	0	0	0	0	0	0	0	0	0	0	8.79553e-07	0	0	0	0	0	0	0	0	0	0	0	0
67_CT_GCT	0	0	0	0	0	0	7.27403e-07	6.75366e-07	0	0	0	0	0	1.06678e-06	1.49402e-06	0	0	1.81058e-06	0	0	0	0	0	0
68_TA_CTA	0	0	0	0	0	0	0	0	0	0	0	0	0	0	0	0	0	0	0	0	0	0	0	0
68_TC_CTA	3.04888e-06	0	1.50942e-06	0	0	0	7.27403e-07	6.75366e-07	0	0	0	0	0	1.60017e-06	0	0	0	0	0	0	0	0	0	0
68_TG_CTA	0	0	0	0	0	0	0	0	0	0	0	0	0	0	0	0	0	0	0	0	0	8.58222e-06	0	0
69_AC_TAA	0	0	0	0	0	0	0	0	0	0	0	0	0	0	0	0	0	0	0	0	0	0	0	0
69_AG_TAA	3.04888e-06	9.72797e-07	0	0	1.94941e-06	2.44623e-06	7.27403e-07	6.75366e-07	1.74127e-06	4.64956e-06	7.58097e-07	1.75911e-06	0	5.33389e-07	0	1.06086e-06	0	0	6.40562e-07	1.58765e-06	0	0	0	2.97247e-06
69_AT_TAA	0	0	0	0	0	0	0	0	4.35317e-07	6.64222e-07	1.51619e-06	8.79553e-07	4.71903e-06	0	0	0	0	0	0	0	0	0	0	0
70_AC_AAT	0	0	0	0	6.49802e-07	0	0	0	0	0	0	0	0	0	0	0	0	0	0	0	0	0	0	0
70_AG_AAT	0	0	0	0	1.2996e-06	1.22311e-06	0	0	8.70634e-07	0	1.51619e-06	0	7.86505e-07	0	0	0	0	9.05292e-07	0	0	0	0	0	0
70_AT_AAT	0	0	0	0	6.49802e-07	0	7.27403e-07	0	4.35317e-07	0	0	0	1.57301e-06	0	0	0	0	0	0	0	0	0	0	0
71_TA_ATT	0	0	0	0	0	0	0	0	0	0	0	0	0	0	0	0	0	0	0	0	0	0	0	0
71_TC_ATT	0	9.72797e-07	0	0	0	1.22311e-06	7.27403e-07	0	0	0	0	0	0	0	0	0	5.58324e-07	0	0	0	0	0	0	0
71_TG_ATT	0	0	0	0	0	0	0	0	0	0	0	0	0	0	0	0	0	0	0	0	0	0	0	0
72_TA_TTC	0	0	0	6.31599e-07	0	0	0	0	0	0	0	8.79553e-07	0	0	0	0	0	0	6.40562e-07	0	0	0	0	0
72_TC_TTC	3.04888e-06	2.91839e-06	0	0	1.2996e-06	1.22311e-06	1.45481e-06	1.35073e-06	0	1.32844e-06	7.58097e-07	0	0	1.06678e-06	1.49402e-06	0	1.11665e-06	0	6.40562e-07	0	0	0	0	0
72_TG_TTC	0	0	0	0	0	0	0	0	4.35317e-07	0	0	0	0	0	0	0	0	0	0	0	0	0	0	0
73_CA_TCA	6.09777e-06	9.72797e-06	7.54708e-06	6.31599e-07	1.2996e-05	1.22311e-05	3.92798e-05	8.10439e-06	3.04722e-06	6.64222e-06	1.13715e-05	6.15687e-06	5.50554e-06	1.60017e-05	8.96411e-06	3.18258e-06	6.69989e-06	2.71588e-05	5.1245e-05	5.87429e-05	5.47868e-06	4.29111e-06	1.27735e-05	8.9174e-06
73_CG_TCA	0	0	0	0	0	0	0	0	4.35317e-07	0	0	0	0	0	0	1.06086e-06	0	0	0	0	0	0	0	0
73_CT_TCA	0	0	0	0	0	0	0	6.75366e-07	4.35317e-07	6.64222e-07	0	0	0	0	0	0	0	0	0	0	0	0	0	0
74_AC_CAG	0	0	0	6.31599e-07	6.49802e-07	0	0	0	0	0	0	8.79553e-07	7.86505e-07	0	0	0	0	0	0	0	0	0	0	0
74_AG_CAG	0	9.72797e-07	1.50942e-06	1.2632e-06	2.59921e-06	2.44623e-06	3.63701e-06	3.37683e-06	4.35317e-07	5.978e-06	7.58097e-07	5.27732e-06	1.57301e-06	1.06678e-06	0	0	0	0	0	7.93823e-07	0	0	0	0
74_AT_CAG	6.09777e-06	2.91839e-06	1.50942e-06	3.78959e-06	4.54861e-06	8.5618e-06	6.54663e-06	6.75366e-06	7.8357e-06	5.31378e-06	2.27429e-06	5.27732e-06	5.50554e-06	0	0	0	0	0	6.40562e-07	0	0	0	0	0
75_GA_AGA	0	0	0	0	6.49802e-07	0	2.18221e-06	6.75366e-07	4.35317e-07	6.64222e-07	0	8.79553e-07	0	0	0	0	5.58324e-07	1.81058e-06	0	3.17529e-06	0	0	0	0
75_GC_AGA	0	0	0	0	0	0	0	0	0	0	0	0	0	0	0	0	0	0	0	0	0	0	0	0
75_GT_AGA	0	9.72797e-07	0	0	0	0	0	0	0	0	0	8.79553e-07	7.86505e-07	0	0	0	1.11665e-06	0	0	0	0	0	0	0
76_AC_GAA	0	0	0	0	0	0	0	0	0	0	0	0	0	0	0	0	0	0	0	0	0	0	0	0
76_AG_GAA	0	9.72797e-07	2.26413e-06	6.31599e-07	1.94941e-06	0	7.27403e-07	4.05219e-06	4.35317e-07	1.32844e-06	2.27429e-06	0	7.86505e-07	5.33389e-07	0	1.06086e-06	0	9.05292e-07	0	7.93823e-07	0	0	8.51568e-06	2.97247e-06
76_AT_GAA	0	0	0	0	6.49802e-07	0	7.27403e-07	2.0261e-06	8.70634e-07	1.32844e-06	7.58097e-07	0	7.86505e-07	0	0	0	0	0	0	0	0	0	0	0
77_AC_AAT	0	0	0	0	0	0	0	0	0	0	0	0	0	0	0	0	0	0	0	0	0	0	0	0
77_AG_AAT	0	0	7.54708e-07	6.31599e-07	3.89881e-06	0	1.45481e-06	2.70146e-06	8.27102e-06	1.99267e-06	1.51619e-06	0	1.57301e-06	5.33389e-07	0	0	0	1.81058e-06	0	7.93823e-07	0	0	0	0
77_AT_AAT	0	0	0	0	6.49802e-07	0	0	0	0	0	3.79049e-06	0	1.57301e-06	0	0	0	0	0	0	0	0	0	0	0
78_TA_ATC	0	0	0	0	0	0	0	0	0	0	0	0	0	0	0	0	0	0	0	0	0	0	0	0
78_TC_ATC	0	0	7.54708e-07	0	6.49802e-07	3.66934e-06	0	1.35073e-06	4.35317e-07	0	0	0	0	0	0	1.06086e-06	5.58324e-07	1.81058e-06	0	0	0	0	0	0
78_TG_ATC	0	0	0	0	0	0	0	0	0	0	7.58097e-07	0	0	0	0	0	0	0	0	0	0	0	0	0
79_CA_TCA	6.09777e-06	9.72797e-07	1.50942e-06	3.15799e-06	1.55953e-05	2.69085e-05	3.34605e-05	8.10439e-06	4.78849e-06	6.64222e-06	1.66781e-05	4.39777e-06	1.57301e-06	1.06678e-05	1.94222e-05	2.12172e-06	3.90827e-06	1.62953e-05	4.35582e-05	5.79491e-05	1.09574e-05	0	4.25784e-06	2.97247e-06
79_CG_TCA	0	0	0	0	0	0	0	0	0	0	0	0	0	0	0	0	0	0	0	0	0	0	0	0
79_CT_TCA	0	0	0	0	0	1.22311e-06	0	6.75366e-07	4.35317e-07	6.64222e-07	0	8.79553e-07	0	0	0	0	0	0	0	0	0	0	0	0
80_AC_CAC	0	0	0	0	0	0	7.27403e-07	0	0	0	0	0	0	0	0	0	0	0	0	0	0	0	0	0
80_AG_CAC	0	0	1.50942e-06	1.2632e-06	3.24901e-06	0	4.36442e-06	4.72756e-06	3.48254e-06	8.63489e-06	6.82288e-06	4.39777e-06	4.71903e-06	0	0	1.06086e-06	0	0	1.92169e-06	0	0	0	0	0
80_AT_CAC	3.04888e-06	0	3.01883e-06	2.52639e-06	5.19842e-06	3.66934e-06	5.09182e-06	6.07829e-06	2.6119e-06	4.64956e-06	4.54858e-06	1.75911e-06	3.93253e-06	0	0	0	0	0	0	0	0	0	0	0
81_CA_ACT	6.09777e-06	9.72797e-07	0	0	1.2996e-06	2.44623e-06	4.36442e-06	2.0261e-06	8.70634e-07	1.99267e-06	5.30668e-06	0	0	5.33389e-07	2.98804e-06	1.06086e-06	0	1.81058e-06	5.1245e-06	7.93823e-06	5.47868e-06	0	0	2.97247e-06
81_CG_ACT	0	0	0	0	0	0	0	0	0	6.64222e-07	0	0	0	0	0	0	0	0	0	0	0	0	0	0
81_CT_ACT	0	0	0	0	6.49802e-07	0	7.27403e-07	0	0	0	0	8.79553e-07	0	0	0	0	0	0	0	0	0	4.29111e-06	0	0
82_TA_CTT	0	0	0	0	0	2.44623e-06	0	6.75366e-07	0	0	0	0	0	0	0	0	0	0	0	7.93823e-07	0	0	0	0
82_TC_CTT	3.04888e-06	0	7.54708e-07	0	6.49802e-07	0	0	0	0	0	0	0	1.57301e-06	5.33389e-07	1.49402e-06	0	0	0	0	1.58765e-06	0	0	4.25784e-06	0
82_TG_CTT	0	0	0	0	0	0	0	0	0	0	0	0	0	0	0	0	0	0	0	0	0	0	0	0
83_TA_TTT	3.04888e-06	0	7.54708e-07	0	0	0	7.27403e-06	6.75366e-07	0	0	0	0	0	0	0	0	0	0	0	0	0	0	0	0
83_TC_TTT	0	0	0	0	6.49802e-07	0	0	0	4.35317e-07	0	7.58097e-07	0	0	5.33389e-07	1.49402e-06	1.06086e-06	5.58324e-07	0	0	0	0	0	0	2.97247e-06
83_TG_TTT	0	0	0	0	0	0	0	0	0	0	0	0	0	0	0	0	0	0	0	0	0	0	0	0
84_TA_TTG	0	0	0	0	0	0	7.27403e-07	0	0	0	0	0	0	0	0	0	0	0	0	0	0	0	0	0
84_TC_TTG	0	1.94559e-06	0	1.2632e-06	0	1.22311e-06	1.45481e-06	1.35073e-06	4.35317e-07	1.32844e-06	0	0	7.86505e-07	1.06678e-06	0	3.18258e-06	0	1.81058e-06	0	0	1.82623e-06	0	0	0
84_TG_TTG	0	0	0	0	0	0	0	0	0	0	0	0	0	0	0	0	0	0	0	0	0	0	0	0
85_GA_TGT	3.04888e-06	0	7.54708e-07	3.15799e-06	1.2996e-06	0	1.30933e-05	2.0261e-06	1.74127e-06	6.64222e-07	1.51619e-06	3.51821e-06	0	1.06678e-06	1.49402e-06	2.12172e-06	1.11665e-06	2.71588e-06	4.48394e-06	3.96911e-06	5.6613e-05	0	0	2.97247e-06
85_GC_TGT	0	0	0	0	0	0	0	0	0	0	0	0	0	0	0	0	0	0	0	0	0	0	0	0
85_GT_TGT	0	0	0	0	0	0	0	0	0	0	0	0	0	0	0	0	0	0	0	0	0	0	0	0
86_TA_GTG	0	0	0	0	6.49802e-07	0	0	0	0	0	0	8.79553e-07	0	0	0	0	0	0	0	0	0	0	0	0
86_TC_GTG	0	9.72797e-07	1.50942e-06	6.31599e-07	6.49802e-07	3.66934e-06	0	0	8.70634e-07	6.64222e-07	1.51619e-06	0	7.86505e-07	0	1.49402e-06	0	5.58324e-07	0	0	0	0	0	0	0
86_TG_GTG	0	0	0	0	0	0	0	0	0	0	0	0	0	0	0	0	0	0	0	0	0	0	0	0
87_GA_TGG	0	9.72797e-07	7.54708e-07	6.31599e-07	5.19842e-06	7.33869e-06	9.45624e-06	4.72756e-06	2.17658e-06	3.32111e-06	5.30668e-06	6.15687e-06	2.35952e-06	2.66695e-06	5.97607e-06	2.12172e-06	2.79162e-06	3.62117e-06	1.0249e-05	1.42888e-05	1.82623e-06	0	0	0
87_GC_TGG	0	0	0	4.42119e-06	0	0	0	0	0	6.64222e-07	0	0	0	0	0	0	0	0	0	0	0	0	0	0
87_GT_TGG	0	0	0	0	0	0	0	0	0	0	0	8.79553e-07	0	0	0	0	0	0	0	0	0	0	0	0
88_GA_GGA	0	0	0	0	1.94941e-06	2.44623e-06	7.27403e-07	0	0	1.99267e-06	7.58097e-07	8.79553e-07	0	5.33389e-07	0	1.06086e-06	5.58324e-07	3.62117e-06	1.28112e-06	0	0	0	0	0
88_GC_GGA	3.04888e-06	0	0	0	0	0	0	0	0	0	0	0	0	0	0	0	0	0	0	0	0	0	0	0
88_GT_GGA	0	0	0	0	0	0	7.27403e-07	0	4.35317e-07	0	0	0	0	0	0	0	0	0	0	0	0	0	0	0
