# Supplementary material for: Capturing the primordial Kras mutation initiating urethane carcinogenesis
Source: Nat Commun. 2020 Apr 14;11:1800. doi: 10.1038/s41467-020-15660-8 (PMC7156420; doi:10.1038/s41467-020-15660-8)
Supplement: Supplementary file 8 — Supplementary Data 5 [file 41467_2020_15660_MOESM8_ESM.xlsx]

## Sheet: Sheet1
Frequency of mutations in Kras exon 1 detected by MDS targeting the non-transcribed strand in the lungs of mice after PBS or urethane exposure
Substitution nomenclature: genomic region_nucleotide position_substitution_trinucleotide context
Sample name: treatment_harvest time_mouse
	UR_1w_1	UR_1w_2	UR_1w_3	UR_1w_4	UR_4w_1	UR_4w_2	UR_4w_3	UR_4w_4	PBS_1w_1	PBS_1w_2	PBS_1w_3	PBS_1w_4	PBS_1w_5	PBS_4w_1	PBS_4w_2	PBS_4w_3
3'UTR_-1_AC_AAA	0	0	0	0	0	0	0	0	0	0	0	0	0	0	0	0
3'UTR_-1_AG_AAA	0	0	0	0	0	0	0	0	0	0	0	0	0	0	0	0
3'UTR_-1_AT_AAA	0	0	0	0	1.39967e-06	0	0	1.30824e-06	0	0	0	0	0	0	0	0
3'UTR_-2_AC_AAA	0	0	0	0	0	0	0	0	0	0	0	0	0	0	0	0
3'UTR_-2_AG_AAA	0	0	1.03719e-06	0	1.39967e-06	0	0	2.61649e-06	0	0	3.16195e-06	0	0	0	0	0
3'UTR_-2_AT_AAA	0	0	0	0	0	0	0	0	0	0	0	0	0	0	0	0
Exon 1_1_AC_AAT	0	0	0	0	0	0	0	0	0	0	0	0	0	0	0	0
Exon 1_1_AG_AAT	0	0	1.03719e-06	0	0	3.72456e-06	0	0	0	0	0	0	0	0	0	3.31775e-06
Exon 1_1_AT_AAT	0	0	0	0	1.39967e-06	0	0	0	0	0	0	0	0	0	0	0
Exon 1_10_TA_GTA	0	0	0	0	0	0	0	0	0	0	0	0	0	0	0	0
Exon 1_10_TC_GTA	0	0	0	0	0	0	2.57821e-06	0	0	0	0	0	0	0	0	0
Exon 1_10_TG_GTA	0	0	0	0	0	0	0	0	0	2.59763e-06	0	0	0	0	0	0
Exon 1_100_CA_CCC	0	0	0	0	0	1.24152e-06	0	0	0	0	0	0	0	0	0	0
Exon 1_100_CG_CCC	0	0	0	0	0	0	0	0	0	0	0	3.38531e-06	0	0	0	0
Exon 1_100_CT_CCC	0	1.95721e-06	1.03719e-06	0	2.79933e-06	3.72456e-06	2.57821e-06	5.23298e-06	7.94789e-06	0	3.16195e-06	0	0	2.19728e-06	1.78211e-06	0
Exon 1_101_CA_CCT	0	0	0	0	0	0	0	0	0	0	0	0	0	0	0	0
Exon 1_101_CG_CCT	0	0	0	0	0	0	0	0	0	0	0	0	2.41293e-06	0	0	0
Exon 1_101_CT_CCT	2.51934e-06	1.95721e-06	1.03719e-06	1.85156e-06	2.79933e-06	1.24152e-06	0	0	3.97395e-06	0	0	3.38531e-06	0	1.09864e-06	0	0
Exon 1_102_TA_CTA	0	0	0	0	0	0	0	0	0	0	0	0	0	0	0	0
Exon 1_102_TC_CTA	0	0	0	1.85156e-06	0	0	0	0	0	0	0	0	0	0	0	0
Exon 1_102_TG_CTA	0	0	0	0	0	0	0	0	0	0	0	0	0	0	0	0
Exon 1_103_AC_TAC	0	0	0	0	0	0	0	0	0	0	0	0	0	0	0	0
Exon 1_103_AG_TAC	0	9.78607e-07	1.03719e-06	0	4.199e-06	0	7.73463e-06	2.61649e-06	0	0	0	0	0	0	0	0
Exon 1_103_AT_TAC	0	0	0	0	0	0	0	1.30824e-06	0	0	0	0	0	0	0	0
Exon 1_104_CA_ACG	0	0	0	0	0	0	0	0	0	0	0	0	0	0	0	0
Exon 1_104_CG_ACG	0	0	0	0	0	1.24152e-06	0	0	0	0	0	0	0	0	0	0
Exon 1_104_CT_ACG	8.06187e-05	7.92671e-05	7.36404e-05	9.25782e-05	8.25803e-05	6.95251e-05	7.99245e-05	7.71864e-05	5.56353e-05	7.53313e-05	6.64009e-05	8.12474e-05	5.79103e-05	8.34968e-05	9.17788e-05	8.95793e-05
Exon 1_105_GA_CGA	0	0	0	0	0	0	0	0	0	0	0	0	2.41293e-06	0	0	0
Exon 1_105_GC_CGA	0	0	0	0	0	0	0	0	0	0	0	0	0	0	0	0
Exon 1_105_GT_CGA	5.03867e-06	0	0	7.40626e-06	4.199e-06	2.48304e-06	0	7.84947e-06	7.94789e-06	1.03905e-05	9.48584e-06	6.77062e-06	9.65172e-06	2.19728e-06	4.45528e-06	0
Exon 1_106_AC_GAT	0	0	0	0	0	1.24152e-06	0	0	0	0	0	0	0	0	0	0
Exon 1_106_AG_GAT	0	0	0	0	0	2.48304e-06	2.57821e-06	3.92473e-06	0	0	0	0	0	0	0	1.65888e-05
Exon 1_106_AT_GAT	0	0	0	0	0	1.24152e-06	0	1.30824e-06	0	0	0	0	0	0	0	0
Exon 1_107_TA_ATA	0	0	0	0	0	0	0	0	0	0	0	0	0	0	0	0
Exon 1_107_TC_ATA	0	0	0	0	0	0	0	0	0	0	0	0	0	0	0	0
Exon 1_107_TG_ATA	0	0	0	1.85156e-06	0	1.24152e-06	5.15642e-06	1.30824e-06	0	0	0	0	0	0	0	0
Exon 1_108_AC_TAG	0	0	0	0	0	0	0	0	0	0	0	0	0	0	0	0
Exon 1_108_AG_TAG	0	0	0	0	0	0	5.15642e-06	1.30824e-06	0	0	0	6.77062e-06	0	1.09864e-06	0	0
Exon 1_108_AT_TAG	0	9.78607e-07	0	0	0	0	5.15642e-06	1.30824e-06	0	0	0	0	0	0	0	0
Exon 1_109_GA_AGA	0	0	0	0	0	1.24152e-06	0	0	0	0	0	3.38531e-06	0	0	0	0
Exon 1_109_GC_AGA	0	0	0	0	0	0	2.57821e-06	0	0	0	0	0	0	0	0	0
Exon 1_109_GT_AGA	2.51934e-06	9.78607e-07	1.03719e-06	5.55469e-06	2.79933e-06	4.96608e-06	0	7.84947e-06	3.97395e-05	0	9.48584e-06	2.03119e-05	7.23879e-06	0	4.45528e-06	3.31775e-06
Exon 1_11_AC_TAT	0	0	0	0	0	0	2.57821e-06	0	0	0	0	0	0	0	0	0
Exon 1_11_AG_TAT	0	0	1.03719e-06	0	2.79933e-06	0	0	1.30824e-06	0	0	0	0	0	0	8.91057e-07	0
Exon 1_11_AT_TAT	0	0	0	0	2.79933e-06	0	2.57821e-06	0	0	0	0	0	0	0	0	0
Exon 1_110_AC_GAG	0	0	0	0	0	0	0	0	0	0	0	0	0	0	0	0
Exon 1_110_AG_GAG	0	0	0	1.85156e-06	0	1.24152e-06	2.57821e-06	0	0	0	0	0	2.41293e-06	0	0	0
Exon 1_110_AT_GAG	0	0	0	0	0	0	0	0	0	0	0	0	0	0	0	0
Exon 1_111_GA_AGG	0	9.78607e-07	0	0	2.79933e-06	1.24152e-06	0	1.30824e-06	0	0	0	0	0	0	0	0
Exon 1_111_GC_AGG	0	0	0	0	0	0	0	0	0	0	0	0	0	0	0	0
Exon 1_111_GT_AGG	2.51934e-06	0	1.03719e-06	3.70313e-06	1.39967e-06	2.48304e-06	0	3.92473e-06	3.17916e-05	0	0	3.38531e-06	4.82586e-06	1.09864e-06	8.91057e-07	0
Exon 1_12_TA_ATA	0	0	0	0	0	0	0	0	0	0	0	0	0	0	0	0
Exon 1_12_TC_ATA	0	0	0	0	0	0	0	0	0	0	0	0	0	0	0	0
Exon 1_12_TG_ATA	0	0	0	0	0	0	0	0	0	0	0	0	0	0	0	0
Exon 1_13_AC_TAA	0	0	0	0	0	0	2.57821e-06	1.30824e-06	0	0	0	0	0	0	0	0
Exon 1_13_AG_TAA	0	0	1.03719e-06	0	0	0	2.57821e-06	1.30824e-06	0	0	0	0	0	1.09864e-06	0	0
Exon 1_13_AT_TAA	0	0	0	0	0	0	0	0	0	0	0	0	0	0	0	0
Exon 1_14_AC_AAA	0	0	0	0	0	0	0	0	0	0	0	0	0	0	0	0
Exon 1_14_AG_AAA	0	0	0	0	1.39967e-06	0	0	2.61649e-06	0	0	0	3.38531e-06	0	0	0	0
Exon 1_14_AT_AAA	0	0	0	0	0	0	2.57821e-06	0	0	0	0	0	0	0	0	0
Exon 1_15_AC_AAC	0	0	0	0	0	0	0	0	0	0	3.16195e-06	0	0	0	0	0
Exon 1_15_AG_AAC	0	0	0	0	5.59867e-06	3.72456e-06	7.73463e-06	5.23298e-06	0	0	0	0	0	0	0	3.64953e-05
Exon 1_15_AT_AAC	0	0	0	0	0	0	0	1.30824e-06	0	0	0	0	0	0	0	0
Exon 1_16_CA_ACT	0	0	0	0	0	0	0	0	0	0	0	0	0	0	0	0
Exon 1_16_CG_ACT	0	0	0	5.55469e-06	0	0	0	0	0	0	0	0	0	0	0	6.6355e-06
Exon 1_16_CT_ACT	2.51934e-06	0	0	1.85156e-06	0	0	0	0	0	0	0	0	0	0	0	3.31775e-06
Exon 1_17_TA_CTT	0	0	0	0	0	0	0	1.30824e-06	0	0	0	0	0	0	8.91057e-07	0
Exon 1_17_TC_CTT	0	0	0	0	0	0	0	0	0	0	0	0	0	0	0	0
Exon 1_17_TG_CTT	0	0	0	0	0	0	0	7.84947e-06	0	0	0	0	0	1.09864e-06	0	0
Exon 1_18_TA_TTG	0	0	1.03719e-06	1.85156e-06	0	0	1.54693e-05	0	0	0	0	1.01559e-05	0	0	0	0
Exon 1_18_TC_TTG	0	0	0	0	0	0	0	1.30824e-06	0	0	0	0	2.41293e-06	0	0	0
Exon 1_18_TG_TTG	0	0	1.03719e-06	0	0	0	3.35167e-05	3.92473e-06	0	0	0	1.01559e-05	2.41293e-06	1.09864e-06	0	0
Exon 1_19_GA_TGT	0	0	1.03719e-06	0	0	0	2.57821e-06	1.30824e-06	0	0	0	0	0	0	0	0
Exon 1_19_GC_TGT	0	0	0	0	0	0	0	0	0	0	0	0	0	0	0	0
Exon 1_19_GT_TGT	2.51934e-06	0	0	1.85156e-06	0	0	0	1.30824e-06	3.97395e-06	0	0	3.38531e-06	0	0	0	0
Exon 1_2_TA_ATG	0	0	0	0	0	0	0	0	0	0	0	0	0	0	0	0
Exon 1_2_TC_ATG	0	0	0	0	0	0	0	0	0	0	0	0	0	0	0	0
Exon 1_2_TG_ATG	0	0	0	0	0	0	0	0	0	0	0	0	0	0	0	0
Exon 1_20_TA_GTG	0	0	0	0	0	0	0	1.30824e-06	0	0	0	0	0	0	0	0
Exon 1_20_TC_GTG	0	9.78607e-07	1.03719e-06	0	0	0	5.15642e-06	0	3.97395e-06	0	0	0	0	0	0	0
Exon 1_20_TG_GTG	0	1.95721e-06	0	0	2.79933e-06	2.48304e-06	2.57821e-06	0	0	0	0	0	0	0	8.91057e-07	6.6355e-06
Exon 1_21_GA_TGG	0	0	0	0	0	0	0	0	0	0	0	0	0	0	0	0
Exon 1_21_GC_TGG	0	0	0	0	0	0	0	0	0	0	0	0	0	0	8.91057e-07	0
Exon 1_21_GT_TGG	0	9.78607e-07	2.07438e-06	9.25782e-06	0	1.24152e-06	0	5.23298e-06	1.98697e-05	5.19526e-06	6.32389e-06	3.38531e-06	4.82586e-06	3.29592e-06	1.78211e-06	3.31775e-06
Exon 1_22_GA_GGT	0	0	0	0	1.39967e-06	0	0	0	0	0	0	0	0	1.09864e-06	0	0
Exon 1_22_GC_GGT	0	0	0	0	0	0	0	0	0	0	0	0	0	0	0	0
Exon 1_22_GT_GGT	0	0	0	1.85156e-06	0	0	0	0	1.19218e-05	2.59763e-06	0	3.38531e-06	2.41293e-06	1.09864e-06	8.91057e-07	0
Exon 1_23_TA_GTG	0	0	0	0	0	0	0	0	0	2.59763e-06	0	0	0	1.09864e-06	0	0
Exon 1_23_TC_GTG	0	0	0	0	0	1.24152e-06	2.57821e-06	0	0	0	0	0	0	0	8.91057e-07	0
Exon 1_23_TG_GTG	2.51934e-06	0	0	5.55469e-06	0	0	1.03128e-05	0	0	0	0	6.77062e-06	0	0	0	0
Exon 1_24_GA_TGG	0	0	0	0	2.79933e-06	0	2.57821e-06	1.30824e-06	0	0	0	0	0	1.09864e-06	0	0
Exon 1_24_GC_TGG	0	0	0	0	0	0	0	0	0	0	0	0	0	0	0	0
Exon 1_24_GT_TGG	2.51934e-06	2.93582e-06	2.07438e-06	0	6.99833e-06	4.96608e-06	5.15642e-06	2.61649e-06	3.97395e-06	0	0	6.77062e-06	4.82586e-06	3.29592e-06	4.45528e-06	0
Exon 1_25_GA_GGT	0	0	0	0	0	0	0	0	0	0	0	0	0	0	0	0
Exon 1_25_GC_GGT	0	0	0	0	0	0	0	0	0	0	0	0	0	0	0	0
Exon 1_25_GT_GGT	0	3.91443e-06	2.07438e-06	0	2.79933e-06	4.96608e-06	2.57821e-06	0	7.94789e-06	0	3.16195e-06	0	0	1.09864e-06	2.67317e-06	0
Exon 1_26_TA_GTT	0	0	0	0	0	0	0	0	0	0	0	0	0	0	0	0
Exon 1_26_TC_GTT	0	0	0	0	1.39967e-06	0	0	0	0	0	0	0	0	0	0	0
Exon 1_26_TG_GTT	0	0	0	1.85156e-06	0	0	5.15642e-06	1.30824e-06	0	0	0	3.38531e-06	4.82586e-06	0	0	3.31775e-06
Exon 1_27_TA_TTG	0	0	0	0	0	0	0	0	0	0	0	0	0	0	0	0
Exon 1_27_TC_TTG	2.51934e-06	0	0	0	0	1.24152e-06	0	0	3.97395e-06	0	0	0	0	1.09864e-06	0	0
Exon 1_27_TG_TTG	0	0	0	0	0	0	2.06257e-05	1.30824e-06	0	0	0	0	0	0	0	9.95325e-06
Exon 1_28_GA_TGG	2.51934e-06	0	1.03719e-06	1.85156e-06	0	0	0	0	0	0	0	0	0	0	0	0
Exon 1_28_GC_TGG	0	0	0	0	0	0	0	0	0	0	0	0	0	0	0	0
Exon 1_28_GT_TGG	2.51934e-06	1.95721e-06	1.03719e-06	1.85156e-06	1.39967e-06	4.96608e-06	0	2.61649e-06	1.58958e-05	0	3.16195e-06	3.38531e-06	2.41293e-06	0	2.67317e-06	0
Exon 1_29_GA_GGA	0	0	0	0	0	0	0	0	0	0	0	0	0	0	0	0
Exon 1_29_GC_GGA	0	0	0	0	0	0	0	0	0	0	0	0	0	0	0	0
Exon 1_29_GT_GGA	2.51934e-06	1.95721e-06	0	5.55469e-06	0	2.48304e-06	0	9.15771e-06	3.97395e-05	0	6.32389e-06	1.69265e-05	4.82586e-06	2.19728e-06	2.67317e-06	0
Exon 1_3_GA_TGA	0	0	0	0	0	0	0	0	0	0	0	0	0	0	0	3.31775e-06
Exon 1_3_GC_TGA	0	0	0	0	0	0	0	0	0	0	0	0	0	1.09864e-06	0	0
Exon 1_3_GT_TGA	5.03867e-06	0	3.11157e-06	9.25782e-06	2.79933e-06	4.96608e-06	2.57821e-06	9.15771e-06	1.98697e-05	5.19526e-06	3.16195e-06	1.69265e-05	7.23879e-06	5.49321e-06	9.80162e-06	0
Exon 1_30_AC_GAG	0	0	0	0	0	0	0	0	0	0	0	0	0	0	0	0
Exon 1_30_AG_GAG	0	0	0	0	5.59867e-06	1.24152e-06	0	2.61649e-06	0	0	0	3.38531e-06	2.41293e-06	0	0	0
Exon 1_30_AT_GAG	0	0	0	0	0	0	2.57821e-06	2.61649e-06	0	0	0	0	0	0	0	0
Exon 1_31_GA_AGC	0	0	0	0	1.39967e-06	1.24152e-06	0	1.30824e-06	0	0	0	0	0	0	0	0
Exon 1_31_GC_AGC	0	0	0	0	0	0	0	0	0	0	0	0	0	0	0	0
Exon 1_31_GT_AGC	7.55801e-06	6.85025e-06	1.55578e-05	5.55469e-06	5.59867e-06	3.72456e-06	2.57821e-06	6.54122e-06	2.38437e-05	5.19526e-06	6.32389e-06	6.77062e-06	4.82586e-06	3.29592e-06	8.91057e-06	3.31775e-06
Exon 1_32_CA_GCT	0	0	0	0	0	0	0	1.30824e-06	0	0	0	0	0	0	0	0
Exon 1_32_CG_GCT	0	0	0	0	0	0	0	0	0	0	0	0	0	0	0	0
Exon 1_32_CT_GCT	0	9.78607e-07	2.07438e-06	7.40626e-06	2.79933e-06	1.24152e-06	0	2.61649e-06	7.94789e-06	2.59763e-06	0	6.77062e-06	2.41293e-06	0	8.91057e-07	0
Exon 1_33_TA_CTG	0	0	0	0	0	0	2.57821e-06	0	0	0	0	0	0	0	0	0
Exon 1_33_TC_CTG	2.51934e-06	0	0	0	0	0	2.57821e-06	1.30824e-06	0	0	0	0	0	1.09864e-06	0	0
Exon 1_33_TG_CTG	0	0	0	0	0	1.24152e-06	5.15642e-06	0	0	0	0	0	0	0	0	3.31775e-06
Exon 1_34_GA_TGG	0	0	0	0	1.81957e-05	1.24152e-06	1.80475e-05	1.0466e-05	0	0	0	0	0	0	8.91057e-07	0
Exon 1_34_GC_TGG	2.51934e-06	0	0	0	0	0	0	2.61649e-06	0	0	3.16195e-06	0	0	1.31837e-05	0	0
Exon 1_34_GT_TGG	2.51934e-06	0	1.03719e-06	1.85156e-06	4.199e-06	1.24152e-06	1.03128e-05	6.54122e-06	3.97395e-06	0	0	0	1.20646e-05	5.49321e-06	2.67317e-06	3.31775e-06
Exon 1_35_GA_GGT	0	0	0	0	1.39967e-06	3.1038e-05	5.15642e-06	1.43907e-05	0	0	0	0	0	0	0	3.31775e-06
Exon 1_35_GC_GGT	0	0	0	0	0	0	0	0	0	0	0	0	0	0	0	0
Exon 1_35_GT_GGT	0	1.95721e-06	2.07438e-06	1.85156e-06	1.81957e-05	1.24152e-06	0	3.13979e-05	2.38437e-05	0	0	3.38531e-06	2.41293e-06	2.19728e-06	1.78211e-06	0
Exon 1_36_TA_GTG	0	0	0	0	0	0	0	0	0	0	0	0	0	0	0	0
Exon 1_36_TC_GTG	0	0	0	0	0	0	2.57821e-06	2.61649e-06	0	2.59763e-06	3.16195e-06	0	0	0	8.91057e-07	0
Exon 1_36_TG_GTG	0	0	0	0	0	0	2.57821e-06	0	0	0	0	0	0	0	0	0
Exon 1_37_GA_TGG	0	0	0	1.85156e-06	0	0	0	1.30824e-06	0	0	0	0	0	0	0	0
Exon 1_37_GC_TGG	0	0	0	0	0	0	0	0	0	0	0	0	0	0	0	0
Exon 1_37_GT_TGG	5.03867e-06	9.78607e-07	1.03719e-06	1.29609e-05	5.59867e-06	6.20759e-06	2.57821e-06	1.43907e-05	7.94789e-06	2.59763e-06	6.32389e-06	1.69265e-05	2.41293e-06	4.39457e-06	1.78211e-06	3.31775e-06
Exon 1_38_GA_GGC	0	0	0	1.85156e-06	2.79933e-06	0	0	6.54122e-06	0	0	0	0	0	0	0	0
Exon 1_38_GC_GGC	0	0	0	0	0	0	0	0	0	0	0	0	0	0	0	0
Exon 1_38_GT_GGC	0	9.78607e-07	3.11157e-06	0	0	2.48304e-06	0	1.30824e-06	1.58958e-05	0	0	0	7.23879e-06	3.29592e-06	1.78211e-06	0
Exon 1_39_CA_GCG	0	0	0	0	0	0	0	0	0	0	0	0	0	0	0	0
Exon 1_39_CG_GCG	0	0	0	0	0	0	0	0	0	0	0	0	0	0	0	0
Exon 1_39_CT_GCG	7.05414e-05	6.75239e-05	7.88263e-05	8.88751e-05	6.43847e-05	8.06987e-05	9.02374e-05	7.32617e-05	0.000103323	7.01361e-05	7.90486e-05	0.000104945	0.000106169	7.47076e-05	6.77203e-05	9.95325e-05
Exon 1_4_AC_GAC	0	0	0	0	0	0	0	0	0	0	0	0	0	0	0	0
Exon 1_4_AG_GAC	0	9.78607e-07	1.03719e-06	0	1.39967e-06	7.44911e-06	0	5.23298e-06	0	0	0	0	0	0	0	3.31775e-06
Exon 1_4_AT_GAC	0	0	0	0	0	0	0	2.61649e-06	0	0	0	0	0	0	0	0
Exon 1_40_GA_CGT	0	0	0	0	0	0	0	6.54122e-06	0	0	0	0	0	0	0	0
Exon 1_40_GC_CGT	0	0	0	0	0	0	0	0	0	0	0	0	2.41293e-06	0	0	0
Exon 1_40_GT_CGT	2.51934e-06	4.89303e-06	2.07438e-06	5.55469e-06	6.99833e-06	2.48304e-06	0	6.54122e-06	2.78176e-05	2.59763e-06	0	0	0	1.09864e-06	5.34634e-06	3.31775e-06
Exon 1_41_TA_GTA	0	0	0	0	0	0	0	0	0	0	0	0	0	0	0	0
Exon 1_41_TC_GTA	0	0	0	0	0	0	0	1.30824e-06	0	0	0	0	0	0	0	0
Exon 1_41_TG_GTA	0	0	0	1.85156e-06	0	0	0	0	0	0	0	0	0	0	0	0
Exon 1_42_AC_TAG	0	0	0	0	0	0	0	0	0	0	0	0	0	0	0	0
Exon 1_42_AG_TAG	0	0	0	0	0	1.24152e-06	0	1.30824e-06	0	0	0	0	0	0	1.78211e-06	0
Exon 1_42_AT_TAG	0	0	1.03719e-06	0	0	0	0	1.30824e-06	0	0	0	0	0	0	0	0
Exon 1_43_GA_AGG	0	0	1.03719e-06	0	0	0	0	0	0	0	0	0	0	0	0	0
Exon 1_43_GC_AGG	0	0	0	0	0	0	0	0	0	0	0	0	0	0	0	0
Exon 1_43_GT_AGG	0	9.78607e-07	2.07438e-06	1.11094e-05	1.39967e-06	3.72456e-06	0	1.30824e-06	7.94789e-06	0	0	1.01559e-05	4.82586e-06	1.09864e-06	5.34634e-06	3.31775e-06
Exon 1_44_GA_GGC	0	0	0	0	0	0	0	0	0	0	0	0	0	0	0	0
Exon 1_44_GC_GGC	0	0	0	0	0	0	0	1.30824e-06	0	0	0	0	0	0	0	0
Exon 1_44_GT_GGC	0	6.85025e-06	4.14875e-06	7.40626e-06	6.99833e-06	0	5.15642e-06	6.54122e-06	3.17916e-05	2.59763e-06	6.32389e-06	1.01559e-05	7.23879e-06	4.39457e-06	4.45528e-06	0
Exon 1_45_CA_GCA	0	0	0	0	0	0	0	0	0	0	0	0	0	0	0	0
Exon 1_45_CG_GCA	0	0	0	0	0	0	0	0	0	0	0	0	0	0	0	6.6355e-06
Exon 1_45_CT_GCA	7.55801e-06	1.95721e-06	0	0	4.199e-06	1.24152e-06	0	0	7.94789e-06	5.19526e-06	6.32389e-06	0	0	4.39457e-06	5.34634e-06	0
Exon 1_46_AC_CAA	0	0	0	0	0	0	0	0	0	0	0	0	0	0	0	0
Exon 1_46_AG_CAA	2.51934e-06	0	2.07438e-06	3.70313e-06	1.39967e-06	0	0	3.92473e-06	0	0	0	0	0	1.09864e-06	1.78211e-06	3.31775e-06
Exon 1_46_AT_CAA	0	1.95721e-06	0	3.70313e-06	2.79933e-06	4.96608e-06	0	1.30824e-06	0	0	0	0	0	0	0	0
Exon 1_47_AC_AAG	2.51934e-06	0	0	0	0	0	0	0	0	0	0	0	0	0	0	0
Exon 1_47_AG_AAG	0	0	1.03719e-06	1.85156e-06	0	1.24152e-06	5.15642e-06	0	0	0	0	1.01559e-05	0	0	0	1.99065e-05
Exon 1_47_AT_AAG	0	0	2.07438e-06	0	2.79933e-06	2.48304e-06	2.57821e-06	2.61649e-06	0	0	0	0	0	0	0	0
Exon 1_48_GA_AGA	0	0	0	0	0	0	0	0	0	0	0	0	0	0	0	0
Exon 1_48_GC_AGA	0	0	0	0	0	0	0	0	0	0	0	0	0	0	0	0
Exon 1_48_GT_AGA	0	1.95721e-06	1.03719e-06	3.70313e-06	5.59867e-06	3.72456e-06	0	9.15771e-06	7.94789e-06	0	0	1.35412e-05	4.82586e-06	1.09864e-06	1.78211e-06	3.31775e-06
Exon 1_49_AC_GAG	0	0	0	0	0	0	0	0	0	0	0	3.38531e-06	0	0	0	0
Exon 1_49_AG_GAG	0	0	0	0	1.39967e-06	1.24152e-06	0	5.23298e-06	0	0	0	0	2.41293e-06	0	0	3.31775e-06
Exon 1_49_AT_GAG	0	0	0	1.85156e-06	0	0	0	0	0	0	0	0	0	0	0	0
Exon 1_5_CA_ACT	0	0	0	0	0	0	0	0	0	0	0	0	0	0	8.91057e-07	0
Exon 1_5_CG_ACT	0	0	0	0	0	0	0	0	0	0	0	0	0	0	0	0
Exon 1_5_CT_ACT	0	0	0	0	0	0	0	0	0	0	0	0	0	0	0	0
Exon 1_50_GA_AGC	0	0	0	0	1.39967e-06	0	0	0	0	0	0	0	0	0	0	0
Exon 1_50_GC_AGC	0	0	0	0	0	0	0	0	0	0	0	0	0	0	0	0
Exon 1_50_GT_AGC	0	9.78607e-07	0	0	0	2.48304e-06	0	1.30824e-06	7.94789e-06	0	3.16195e-06	0	0	0	8.91057e-07	0
Exon 1_51_CA_GCG	0	0	0	0	0	0	0	0	0	0	0	0	0	0	0	0
Exon 1_51_CG_GCG	0	0	0	0	0	0	0	0	0	0	0	0	0	0	0	0
Exon 1_51_CT_GCG	6.80221e-05	6.85025e-05	8.50494e-05	9.25782e-05	7.9781e-05	8.69063e-05	0.000126332	9.28854e-05	7.1531e-05	8.31242e-05	9.48584e-05	8.12474e-05	9.41042e-05	9.33845e-05	6.77203e-05	0.000142663
Exon 1_52_GA_CGC	0	0	0	1.85156e-06	0	0	0	0	0	0	0	0	0	0	0	0
Exon 1_52_GC_CGC	0	0	0	0	0	0	0	0	0	0	0	0	0	0	0	0
Exon 1_52_GT_CGC	7.55801e-06	1.17433e-05	9.3347e-06	1.11094e-05	9.79766e-06	1.11737e-05	7.73463e-06	5.23298e-06	4.76874e-05	5.19526e-06	1.26478e-05	1.01559e-05	4.82586e-06	1.5381e-05	8.91057e-06	3.31775e-06
Exon 1_53_CA_GCC	0	0	0	0	0	0	0	0	0	0	0	0	0	0	0	0
Exon 1_53_CG_GCC	0	0	0	3.70313e-06	0	1.24152e-06	5.15642e-06	0	0	0	0	0	0	0	0	0
Exon 1_53_CT_GCC	7.55801e-06	9.78607e-07	6.22313e-06	0	2.79933e-06	1.24152e-06	0	2.61649e-06	3.97395e-06	0	3.16195e-06	6.77062e-06	0	1.09864e-06	1.78211e-06	0
Exon 1_54_CA_CCT	0	0	0	0	0	0	0	0	0	0	0	0	0	0	0	0
Exon 1_54_CG_CCT	0	0	0	0	0	1.24152e-06	0	1.30824e-06	0	0	0	0	0	0	0	3.31775e-06
Exon 1_54_CT_CCT	0	3.91443e-06	1.03719e-06	0	2.79933e-06	0	0	2.61649e-06	3.97395e-06	0	3.16195e-06	0	0	0	8.91057e-07	0
Exon 1_55_TA_CTT	0	0	0	0	0	0	0	0	0	0	0	0	2.41293e-06	0	0	0
Exon 1_55_TC_CTT	0	0	0	0	0	0	0	0	0	0	0	0	0	0	0	0
Exon 1_55_TG_CTT	0	0	0	1.85156e-06	0	2.48304e-06	0	0	0	0	0	3.38531e-06	0	0	0	9.95325e-06
Exon 1_56_TA_TTG	0	0	0	0	0	0	0	0	0	0	0	0	0	0	0	0
Exon 1_56_TC_TTG	0	0	0	0	0	0	0	0	0	0	0	0	0	0	0	0
Exon 1_56_TG_TTG	0	0	0	1.85156e-06	0	0	0	1.30824e-06	0	0	0	0	0	0	0	0
Exon 1_57_GA_TGA	0	0	0	0	0	0	0	0	0	0	0	0	0	0	0	0
Exon 1_57_GC_TGA	0	0	0	0	0	0	0	0	0	0	0	0	0	0	0	0
Exon 1_57_GT_TGA	0	1.95721e-06	0	7.40626e-06	2.79933e-06	4.96608e-06	0	9.15771e-06	7.94789e-06	2.59763e-06	1.58097e-05	2.70825e-05	2.41293e-06	1.09864e-06	4.45528e-06	0
Exon 1_58_AC_GAC	0	0	0	0	0	0	0	0	0	0	0	0	0	0	0	0
Exon 1_58_AG_GAC	0	0	0	1.85156e-06	0	0	2.06257e-05	3.92473e-06	0	0	0	6.77062e-06	0	0	0	0
Exon 1_58_AT_GAC	0	0	0	0	0	0	0	0	0	0	0	0	0	0	0	0
Exon 1_59_CA_ACG	0	0	0	0	0	0	0	1.30824e-06	0	0	0	0	0	0	0	0
Exon 1_59_CG_ACG	0	0	0	1.85156e-06	0	0	0	0	0	0	0	0	0	0	0	0
Exon 1_59_CT_ACG	6.80221e-05	7.24169e-05	7.46776e-05	9.81329e-05	6.57843e-05	7.57327e-05	4.64078e-05	7.45699e-05	0.000107297	8.31242e-05	8.85345e-05	7.78621e-05	8.44525e-05	8.12995e-05	8.55414e-05	4.97663e-05
Exon 1_6_TA_CTG	0	0	0	0	0	0	0	0	0	0	0	0	0	1.09864e-06	0	0
Exon 1_6_TC_CTG	0	0	1.03719e-06	0	0	0	2.57821e-06	0	0	0	0	0	0	0	0	0
Exon 1_6_TG_CTG	0	0	0	0	0	0	0	1.30824e-06	0	0	0	0	0	1.09864e-06	0	0
Exon 1_60_GA_CGA	0	0	0	1.85156e-06	1.39967e-06	0	0	0	0	0	0	0	0	0	0	0
Exon 1_60_GC_CGA	0	0	0	0	0	0	0	0	0	0	0	0	2.41293e-06	0	0	0
Exon 1_60_GT_CGA	5.03867e-06	2.93582e-06	5.18594e-06	7.40626e-06	4.199e-06	3.72456e-06	2.57821e-06	1.43907e-05	1.19218e-05	5.19526e-06	6.32389e-06	1.35412e-05	4.82586e-06	7.69049e-06	8.91057e-06	0
Exon 1_61_AC_GAT	0	0	0	0	0	0	2.57821e-06	0	0	0	0	0	0	0	0	0
Exon 1_61_AG_GAT	0	0	0	0	0	2.48304e-06	0	0	0	0	0	0	0	0	0	3.31775e-06
Exon 1_61_AT_GAT	0	0	0	0	0	0	0	1.30824e-06	0	0	0	0	0	0	0	0
Exon 1_62_TA_ATA	0	0	0	0	0	0	0	0	0	0	0	0	0	0	0	0
Exon 1_62_TC_ATA	0	0	0	0	0	0	0	0	0	0	0	0	0	0	0	0
Exon 1_62_TG_ATA	0	0	0	1.85156e-06	0	0	0	0	0	0	0	0	0	0	0	0
Exon 1_63_AC_TAC	0	0	0	0	0	0	0	0	0	0	0	0	0	0	0	0
Exon 1_63_AG_TAC	0	0	1.03719e-06	0	1.39967e-06	0	5.15642e-06	2.61649e-06	0	0	0	3.38531e-06	0	0	0	0
Exon 1_63_AT_TAC	0	0	0	0	0	1.24152e-06	0	0	0	0	0	0	0	0	0	0
Exon 1_64_CA_ACA	0	0	0	0	0	0	0	0	0	0	0	0	0	0	0	0
Exon 1_64_CG_ACA	0	0	0	0	0	0	0	0	0	0	0	0	0	0	0	3.31775e-06
Exon 1_64_CT_ACA	2.51934e-06	7.82885e-06	5.18594e-06	3.70313e-06	8.398e-06	2.48304e-06	5.15642e-06	5.23298e-06	1.58958e-05	2.59763e-06	6.32389e-06	6.77062e-06	7.23879e-06	3.29592e-06	7.12845e-06	0
Exon 1_65_AC_CAG	0	0	1.03719e-06	0	0	0	0	0	0	0	0	0	0	0	0	0
Exon 1_65_AG_CAG	0	0	0	0	1.39967e-06	3.72456e-06	2.57821e-06	2.61649e-06	0	0	0	0	0	0	0	0
Exon 1_65_AT_CAG	0	0	3.11157e-06	0	1.11973e-05	1.48982e-05	2.06257e-05	2.74731e-05	0	0	0	0	0	0	0	0
Exon 1_66_GA_AGC	0	0	0	0	0	0	2.57821e-06	1.30824e-06	0	0	0	0	0	0	0	0
Exon 1_66_GC_AGC	0	0	0	0	0	0	0	0	0	0	0	0	0	0	0	0
Exon 1_66_GT_AGC	2.51934e-06	6.85025e-06	2.07438e-06	7.40626e-06	5.59867e-06	3.72456e-06	0	5.23298e-06	3.57655e-05	0	9.48584e-06	3.38531e-06	1.20646e-05	3.29592e-06	8.01951e-06	3.31775e-06
Exon 1_67_CA_GCT	0	0	0	0	0	0	0	0	0	0	0	0	0	0	0	0
Exon 1_67_CG_GCT	0	0	0	0	0	0	0	0	0	0	0	0	0	0	0	6.6355e-06
Exon 1_67_CT_GCT	0	0	0	1.85156e-06	0	0	0	0	0	5.19526e-06	0	3.38531e-06	0	2.19728e-06	0	3.31775e-06
Exon 1_68_TA_CTA	0	0	0	0	0	0	0	0	0	0	0	0	0	0	0	0
Exon 1_68_TC_CTA	0	0	0	0	0	0	0	0	0	0	0	0	0	0	0	0
Exon 1_68_TG_CTA	0	0	0	0	0	1.24152e-06	2.57821e-06	0	0	0	0	3.38531e-06	0	0	0	0
Exon 1_69_AC_TAA	0	0	0	0	0	0	0	0	0	0	0	0	0	0	0	0
Exon 1_69_AG_TAA	0	0	0	0	0	0	1.28911e-05	2.61649e-06	0	0	3.16195e-06	0	0	0	0	0
Exon 1_69_AT_TAA	0	0	0	0	1.39967e-06	0	2.57821e-06	0	0	0	0	0	0	0	0	0
Exon 1_7_GA_TGA	0	0	0	0	0	0	0	0	0	0	0	0	0	0	0	0
Exon 1_7_GC_TGA	0	0	0	1.85156e-06	0	0	0	0	0	0	0	0	0	0	0	0
Exon 1_7_GT_TGA	7.55801e-06	5.87164e-06	6.22313e-06	5.55469e-06	5.59867e-06	4.96608e-06	5.15642e-06	6.54122e-06	2.38437e-05	7.7929e-06	0	1.35412e-05	1.20646e-05	9.88777e-06	4.45528e-06	0
Exon 1_70_AC_AAT	0	0	0	0	0	0	0	0	0	0	0	0	0	0	0	0
Exon 1_70_AG_AAT	0	0	0	0	1.39967e-06	0	2.57821e-06	1.30824e-06	0	0	0	0	0	0	0	3.31775e-06
Exon 1_70_AT_AAT	0	0	0	0	0	0	0	0	0	0	0	0	0	0	0	0
Exon 1_71_TA_ATT	0	0	0	1.85156e-06	0	0	0	0	0	0	0	0	0	0	0	0
Exon 1_71_TC_ATT	0	0	0	0	0	0	0	0	0	0	0	0	0	0	0	0
Exon 1_71_TG_ATT	0	0	0	0	0	1.24152e-06	0	0	0	0	0	0	0	0	0	0
Exon 1_72_TA_TTC	0	0	0	0	0	0	0	0	0	0	0	0	0	0	0	0
Exon 1_72_TC_TTC	0	0	0	0	0	0	2.57821e-06	0	0	0	0	0	0	1.09864e-06	0	3.31775e-06
Exon 1_72_TG_TTC	0	0	0	0	0	0	0	0	0	0	0	0	4.82586e-06	0	0	6.6355e-06
Exon 1_73_CA_TCA	0	0	0	0	0	0	0	0	0	0	0	0	0	0	0	0
Exon 1_73_CG_TCA	0	0	0	0	0	0	0	1.30824e-06	0	0	0	0	0	0	0	0
Exon 1_73_CT_TCA	2.51934e-06	1.95721e-06	2.07438e-06	0	1.39967e-06	0	0	3.92473e-06	3.97395e-06	2.59763e-06	0	3.38531e-06	0	2.19728e-06	2.67317e-06	0
Exon 1_74_AC_CAG	0	0	0	0	0	0	0	3.92473e-06	0	0	0	0	0	0	0	0
Exon 1_74_AG_CAG	0	0	0	0	0	1.24152e-06	5.15642e-06	1.30824e-06	0	0	0	0	2.41293e-06	0	0	3.31775e-06
Exon 1_74_AT_CAG	0	1.95721e-06	4.14875e-06	3.70313e-06	4.199e-06	4.96608e-06	2.57821e-06	6.54122e-06	0	0	0	0	0	0	0	0
Exon 1_75_GA_AGA	0	0	1.03719e-06	0	0	0	0	0	0	0	0	0	0	0	0	0
Exon 1_75_GC_AGA	0	0	0	0	0	0	0	0	0	0	0	0	0	0	0	0
Exon 1_75_GT_AGA	1.00773e-05	5.87164e-06	4.14875e-06	5.55469e-06	1.39967e-06	3.72456e-06	1.03128e-05	1.43907e-05	2.78176e-05	5.19526e-06	3.16195e-06	3.38531e-06	1.68905e-05	3.29592e-06	8.01951e-06	0
Exon 1_76_AC_GAA	0	0	0	0	0	0	0	0	0	0	0	0	0	0	0	0
Exon 1_76_AG_GAA	0	0	0	0	0	1.24152e-06	0	0	0	0	3.16195e-06	3.38531e-06	0	0	0	3.31775e-06
Exon 1_76_AT_GAA	0	0	0	0	2.79933e-06	0	0	0	0	0	0	0	0	0	0	3.31775e-06
Exon 1_77_AC_AAT	0	0	0	0	0	0	0	0	0	0	0	0	0	0	0	0
Exon 1_77_AG_AAT	0	0	0	0	1.39967e-06	2.48304e-06	2.57821e-06	5.23298e-06	0	0	0	0	0	0	0	0
Exon 1_77_AT_AAT	0	0	0	0	2.79933e-06	1.24152e-06	2.57821e-06	0	0	0	0	0	0	0	0	0
Exon 1_78_TA_ATC	0	0	0	0	0	0	0	0	0	0	0	0	0	0	0	0
Exon 1_78_TC_ATC	0	0	0	0	0	0	0	1.30824e-06	0	0	0	0	0	0	0	0
Exon 1_78_TG_ATC	0	0	0	0	0	0	0	1.30824e-06	0	0	0	0	0	0	0	6.6355e-06
Exon 1_79_CA_TCA	0	0	0	0	0	0	0	0	0	0	0	0	0	0	0	0
Exon 1_79_CG_TCA	0	0	0	0	0	1.24152e-06	2.57821e-06	1.30824e-06	0	0	0	0	0	0	0	0
Exon 1_79_CT_TCA	0	9.78607e-07	1.03719e-06	3.70313e-06	1.39967e-06	0	0	1.30824e-06	1.58958e-05	2.59763e-06	3.16195e-06	1.01559e-05	0	1.09864e-06	4.45528e-06	0
Exon 1_8_AC_GAG	0	0	0	0	0	0	0	0	0	0	0	0	0	0	0	0
Exon 1_8_AG_GAG	0	0	2.07438e-06	0	0	0	0	0	0	0	0	0	0	0	0	0
Exon 1_8_AT_GAG	0	1.66363e-05	0.000149355	0	1.6796e-05	1.24152e-06	0	0	7.94789e-06	7.53313e-05	0	0	0	0	0	0
Exon 1_80_AC_CAC	0	0	1.03719e-06	0	0	0	0	0	0	0	0	0	0	0	0	0
Exon 1_80_AG_CAC	2.51934e-06	0	0	0	2.79933e-06	6.20759e-06	0	1.30824e-06	0	0	0	0	0	0	0	0
Exon 1_80_AT_CAC	0	1.95721e-06	1.03719e-06	0	8.398e-06	1.24152e-06	0	2.61649e-06	0	0	0	0	0	0	0	0
Exon 1_81_CA_ACT	0	9.78607e-07	0	0	0	0	0	0	0	0	0	0	0	0	0	0
Exon 1_81_CG_ACT	0	0	0	0	0	0	5.15642e-06	0	0	0	0	0	0	0	0	0
Exon 1_81_CT_ACT	0	0	0	1.85156e-06	0	1.24152e-06	2.57821e-06	0	0	0	0	0	0	0	2.67317e-06	0
Exon 1_82_TA_CTT	0	9.78607e-07	1.03719e-06	0	0	0	0	0	3.97395e-06	0	0	0	0	0	0	0
Exon 1_82_TC_CTT	0	0	0	0	0	0	0	0	0	0	0	0	0	0	0	0
Exon 1_82_TG_CTT	0	0	0	0	0	1.24152e-06	0	0	0	0	0	0	0	0	0	0
Exon 1_83_TA_TTT	0	0	0	0	0	0	0	0	0	0	0	0	0	0	0	0
Exon 1_83_TC_TTT	0	9.78607e-07	0	0	0	0	0	0	0	0	0	0	0	0	0	3.31775e-06
Exon 1_83_TG_TTT	0	0	0	0	0	0	2.57821e-06	0	0	0	0	0	0	0	0	0
Exon 1_84_TA_TTG	0	0	0	0	0	0	0	0	0	0	0	0	0	0	0	0
Exon 1_84_TC_TTG	0	0	0	1.85156e-06	0	0	2.57821e-06	0	0	0	0	0	0	0	0	0
Exon 1_84_TG_TTG	0	0	0	0	0	1.24152e-06	0	0	0	0	0	0	0	0	0	0
Exon 1_85_GA_TGT	0	0	0	0	0	0	2.57821e-06	0	0	0	0	0	0	0	0	0
Exon 1_85_GC_TGT	0	0	0	0	0	0	0	0	0	0	0	0	0	0	0	0
Exon 1_85_GT_TGT	2.51934e-06	0	0	1.85156e-06	1.39967e-06	1.24152e-06	0	1.30824e-06	1.19218e-05	0	0	0	4.82586e-06	0	8.91057e-07	0
Exon 1_86_TA_GTG	0	0	0	0	0	0	0	0	0	0	0	0	0	0	0	0
Exon 1_86_TC_GTG	0	0	0	0	0	0	0	0	3.97395e-06	0	0	0	0	0	0	0
Exon 1_86_TG_GTG	0	0	0	1.85156e-06	0	0	0	0	0	0	0	0	0	0	0	1.65888e-05
Exon 1_87_GA_TGG	0	0	1.03719e-06	0	1.39967e-06	3.72456e-06	0	0	0	0	0	0	0	1.09864e-06	0	0
Exon 1_87_GC_TGG	0	0	0	0	0	0	0	0	0	0	0	0	0	0	0	0
Exon 1_87_GT_TGG	7.55801e-06	0	1.03719e-06	5.55469e-06	5.59867e-06	0	2.57821e-06	1.17742e-05	1.19218e-05	5.19526e-06	0	1.01559e-05	1.20646e-05	1.09864e-05	4.45528e-06	0
Exon 1_88_GA_GGA	0	0	0	0	0	0	2.57821e-06	0	0	0	0	0	0	0	0	0
Exon 1_88_GC_GGA	0	0	0	0	0	0	0	0	0	0	0	0	0	0	0	0
Exon 1_88_GT_GGA	2.51934e-06	0	5.18594e-06	3.70313e-06	6.99833e-06	4.96608e-06	2.57821e-06	1.17742e-05	2.38437e-05	7.7929e-06	0	1.69265e-05	1.20646e-05	6.59185e-06	1.06927e-05	3.31775e-06
Exon 1_89_AC_GAT	0	0	0	0	0	0	0	0	0	0	0	6.77062e-06	0	0	0	0
Exon 1_89_AG_GAT	0	0	0	3.70313e-06	1.39967e-06	2.48304e-06	2.06257e-05	3.92473e-06	0	0	0	0	0	1.09864e-06	0	6.6355e-06
Exon 1_89_AT_GAT	0	0	0	0	0	0	0	0	0	0	0	0	0	0	0	0
Exon 1_9_GA_AGT	0	0	0	0	0	0	0	0	0	0	0	0	0	0	0	0
Exon 1_9_GC_AGT	0	0	0	0	0	0	0	0	0	0	0	0	0	0	0	0
Exon 1_9_GT_AGT	0	1.95721e-06	1.03719e-06	1.85156e-06	1.39967e-06	2.48304e-06	0	0	1.19218e-05	0	0	0	4.82586e-06	0	1.78211e-06	0
Exon 1_90_TA_ATG	0	0	0	1.85156e-06	0	0	0	2.61649e-06	0	0	0	0	0	0	0	0
Exon 1_90_TC_ATG	0	0	0	1.85156e-06	0	0	0	0	0	0	0	0	0	0	0	0
Exon 1_90_TG_ATG	0	0	0	3.70313e-06	0	2.48304e-06	1.54693e-05	2.61649e-06	0	0	0	6.77062e-06	0	0	0	6.6355e-06
Exon 1_91_GA_TGA	0	0	0	0	0	0	0	0	0	0	0	0	0	0	0	0
Exon 1_91_GC_TGA	0	0	0	0	0	0	0	0	0	0	0	0	0	0	0	0
Exon 1_91_GT_TGA	1.00773e-05	3.91443e-06	3.11157e-06	5.55469e-06	6.99833e-06	7.44911e-06	5.15642e-06	9.15771e-06	2.78176e-05	7.7929e-06	9.48584e-06	2.03119e-05	2.41293e-06	1.09864e-05	7.12845e-06	6.6355e-06
Exon 1_92_AC_GAG	0	0	0	0	0	0	0	0	0	0	0	0	0	0	0	0
Exon 1_92_AG_GAG	0	0	0	0	0	0	7.73463e-06	3.92473e-06	0	0	0	6.77062e-06	0	0	8.91057e-07	0
Exon 1_92_AT_GAG	0	9.78607e-07	0	7.40626e-06	0	1.24152e-06	2.57821e-06	2.61649e-06	0	0	0	0	0	0	0	0
Exon 1_93_GA_AGT	0	0	0	0	0	0	0	0	0	0	0	0	2.41293e-06	0	0	0
Exon 1_93_GA_AGT	0	0	0	0	0	0	0	0	0	0	0	0	0	0	0	0
Exon 1_93_GT_AGT	2.51934e-06	7.82885e-06	1.03719e-06	3.70313e-06	5.59867e-06	3.72456e-06	2.57821e-06	5.23298e-06	1.98697e-05	0	0	0	0	4.39457e-06	1.78211e-06	0
Exon 1_94_TA_GTA	0	0	0	0	0	1.24152e-06	0	0	0	0	0	0	0	0	0	0
Exon 1_94_TC_GTA	2.51934e-06	0	0	0	0	0	0	0	0	0	3.16195e-06	3.38531e-06	0	0	0	0
Exon 1_94_TG_GTA	0	0	0	0	0	1.24152e-06	1.03128e-05	0	0	0	0	0	0	0	0	9.95325e-06
Exon 1_95_AC_TAT	0	0	0	0	0	0	0	1.30824e-06	0	0	0	0	0	0	0	0
Exon 1_95_AG_TAT	0	0	1.03719e-06	0	0	1.24152e-06	2.57821e-06	2.61649e-06	0	0	0	3.38531e-06	2.41293e-06	1.09864e-06	0	0
Exon 1_95_AT_TAT	0	0	0	0	1.39967e-06	0	0	0	0	0	0	0	0	0	0	0
Exon 1_96_TA_ATG	0	0	0	0	1.39967e-06	0	0	0	0	0	0	0	0	0	0	0
Exon 1_96_TC_ATG	9.57348e-05	7.73099e-05	8.19379e-05	0	0.000100776	0	7.73463e-06	1.30824e-06	5.96092e-05	5.71479e-05	8.85345e-05	3.38531e-06	0	7.03131e-05	7.8413e-05	0
Exon 1_96_TG_ATG	0	0	0	9.81329e-05	0	7.20081e-05	7.73463e-05	8.37277e-05	0	0	0	8.46327e-05	9.41042e-05	0	0	8.62615e-05
Exon 1_97_GA_TGA	0	9.78607e-07	0	0	0	0	0	0	3.97395e-06	0	0	0	0	0	0	3.31775e-06
Exon 1_97_GC_TGA	0	0	0	0	0	0	0	0	0	0	0	0	0	1.09864e-06	0	0
Exon 1_97_GT_TGA	2.51934e-06	5.87164e-06	3.11157e-06	1.29609e-05	5.59867e-06	8.69063e-06	7.73463e-06	3.92473e-06	1.98697e-05	0	0	1.01559e-05	9.65172e-06	4.39457e-06	8.91057e-06	3.31775e-06
Exon 1_98_AC_GAC	0	0	0	0	0	0	0	0	0	0	0	0	0	0	0	0
Exon 1_98_AG_GAC	0	0	0	7.40626e-06	0	3.72456e-06	0	3.92473e-06	0	0	0	0	0	0	8.91057e-07	0
Exon 1_98_AT_GAC	0	0	0	0	1.39967e-06	0	0	1.30824e-06	0	0	0	0	0	0	0	0
Exon 1_99_CA_ACC	0	0	0	0	0	0	0	0	0	0	0	0	0	0	0	0
Exon 1_99_CG_ACC	0	0	0	0	0	2.48304e-06	0	2.61649e-06	0	0	0	0	0	0	0	6.6355e-06
Exon 1_99_CT_ACC	0	5.87164e-06	1.03719e-06	0	0	2.48304e-06	0	2.61649e-06	7.94789e-06	0	6.32389e-06	3.38531e-06	9.65172e-06	1.09864e-06	4.45528e-06	0
Intron_1_GA_GGT	0	0	0	0	0	0	0	1.30824e-06	0	0	0	0	0	0	0	0
Intron_1_GC_GGT	0	0	0	0	0	0	0	0	0	0	0	0	0	0	0	0
Intron_1_GT_GGT	0	0	0	0	2.79933e-06	0	0	0	1.19218e-05	0	3.16195e-06	0	4.82586e-06	2.19728e-06	1.78211e-06	0
Intron_10_CA_GCT	0	0	0	0	0	0	0	0	0	0	0	0	0	0	0	0
Intron_10_CG_GCT	0	0	0	0	0	0	0	2.61649e-06	0	0	0	0	2.41293e-06	0	0	0
Intron_10_CT_GCT	5.03867e-06	9.78607e-07	1.03719e-06	1.85156e-06	0	0	2.57821e-06	1.30824e-06	3.97395e-06	0	0	0	2.41293e-06	0	0	0
Intron_11_TA_CTC	0	0	0	0	0	0	0	0	0	0	0	0	0	0	0	0
Intron_11_TC_CTC	0	0	0	0	0	0	2.57821e-06	0	0	0	0	0	0	0	0	6.6355e-06
Intron_11_TG_CTC	0	0	0	0	0	0	2.57821e-06	0	0	0	0	0	0	0	0	0
Intron_12_CA_TCT	2.51934e-06	0	0	0	0	0	0	0	0	0	0	0	0	0	0	0
Intron_12_CG_TCT	0	0	0	0	0	0	0	0	0	0	0	0	0	0	0	0
Intron_12_CT_TCT	0	0	0	1.85156e-06	0	0	0	0	3.97395e-06	0	0	0	0	0	0	0
Intron_13_TA_CTA	0	0	0	0	0	0	0	0	0	0	0	0	0	0	0	0
Intron_13_TC_CTA	0	0	0	0	0	0	0	0	0	0	0	0	0	0	0	3.31775e-06
Intron_13_TG_CTA	0	0	0	0	0	0	0	0	0	0	0	0	0	0	0	0
Intron_14_AC_TAC	0	0	0	0	0	0	0	0	0	0	0	0	0	0	0	0
Intron_14_AG_TAC	0	0	0	0	2.79933e-06	0	5.15642e-06	1.30824e-06	0	0	0	0	0	0	0	0
Intron_14_AT_TAC	0	0	1.03719e-06	0	2.79933e-06	0	0	1.30824e-06	0	0	0	0	0	0	0	0
Intron_15_CA_ACA	0	0	0	0	0	0	2.57821e-06	0	0	0	0	0	0	0	0	0
Intron_15_CG_ACA	0	0	0	0	0	0	0	0	0	0	0	0	0	0	0	0
Intron_15_CT_ACA	1.25967e-05	3.91443e-06	2.07438e-06	1.85156e-06	1.11973e-05	1.24152e-06	0	5.23298e-06	0	2.59763e-06	3.16195e-06	3.38531e-06	2.41293e-06	3.29592e-06	5.34634e-06	0
Intron_16_AC_CAG	0	0	1.03719e-06	0	0	0	5.15642e-06	1.30824e-06	0	0	0	0	0	0	0	0
Intron_16_AG_CAG	0	0	2.07438e-06	0	0	0	5.15642e-06	2.61649e-06	0	2.59763e-06	0	0	0	0	0	3.31775e-06
Intron_16_AT_CAG	2.51934e-06	2.93582e-06	3.11157e-06	0	5.59867e-06	2.48304e-06	2.57821e-06	7.84947e-06	0	0	0	0	0	0	0	0
Intron_17_GA_AGT	0	0	0	0	0	0	0	0	0	0	0	0	0	0	0	0
Intron_17_GC_AGT	0	0	0	0	0	0	0	0	0	0	0	0	0	0	0	0
Intron_17_GT_AGT	1.00773e-05	2.93582e-06	3.11157e-06	0	4.199e-06	4.96608e-06	0	3.92473e-06	1.58958e-05	5.19526e-06	0	3.38531e-06	4.82586e-06	4.39457e-06	1.78211e-06	0
Intron_18_TA_GTC	0	0	0	0	0	0	0	0	0	0	0	0	0	0	0	0
Intron_18_TC_GTC	0	0	0	3.70313e-06	0	1.24152e-06	0	0	0	0	0	0	2.41293e-06	0	0	0
Intron_18_TG_GTC	0	0	0	0	0	0	0	0	0	0	0	0	0	0	0	0
Intron_19_CA_TCT	0	0	0	0	0	0	0	0	0	0	0	0	0	0	0	0
Intron_19_CG_TCT	0	0	0	0	0	0	0	0	0	0	0	0	0	0	0	0
Intron_19_CT_TCT	0	1.95721e-06	0	1.85156e-06	4.199e-06	1.24152e-06	0	0	0	0	3.16195e-06	0	2.41293e-06	0	8.91057e-07	0
Intron_2_TA_GTA	0	0	0	0	0	0	0	0	0	0	0	0	0	0	0	0
Intron_2_TC_GTA	0	0	0	0	0	0	0	1.30824e-06	0	0	0	0	0	0	0	3.31775e-06
Intron_2_TG_GTA	0	0	0	0	0	1.24152e-06	2.57821e-06	0	0	0	0	0	0	0	0	3.31775e-06
Intron_20_TA_CTG	0	0	0	0	0	0	0	0	0	0	0	0	0	0	0	0
Intron_20_TC_CTG	0	0	0	0	0	0	0	0	0	0	0	0	0	0	0	0
Intron_20_TG_CTG	0	0	0	0	0	0	0	0	0	0	0	0	0	0	0	0
Intron_21_GA_TGC	0	0	0	0	0	0	0	0	0	0	0	0	0	0	0	0
Intron_21_GC_TGC	0	0	0	0	0	0	0	0	0	0	0	0	0	0	0	0
Intron_21_GT_TGC	2.51934e-06	1.95721e-06	1.03719e-06	5.55469e-06	4.199e-06	4.96608e-06	0	2.61649e-06	3.97395e-06	2.59763e-06	6.32389e-06	0	2.41293e-06	5.49321e-06	3.56423e-06	3.31775e-06
Intron_22_CA_GCG	0	0	0	0	0	0	0	0	0	0	0	0	0	0	0	0
Intron_22_CG_GCG	0	0	0	0	0	0	0	0	0	0	0	0	0	0	0	0
Intron_22_CT_GCG	7.55801e-05	7.53527e-05	0.000103719	0.000111094	0.000116172	7.82157e-05	7.47681e-05	0.000102043	8.34529e-05	7.7929e-05	8.53725e-05	0.000115101	9.65172e-05	9.22859e-05	9.89073e-05	9.95325e-05
Intron_23_GA_CGT	0	9.78607e-07	0	0	0	1.24152e-06	0	0	0	0	0	0	2.41293e-06	0	8.91057e-07	0
Intron_23_GC_CGT	0	0	0	0	0	0	0	0	0	0	0	0	0	0	8.91057e-07	0
Intron_23_GT_CGT	2.51934e-06	9.78607e-07	4.14875e-06	0	6.99833e-06	2.48304e-06	0	6.54122e-06	2.78176e-05	0	0	3.38531e-06	2.41293e-06	1.09864e-06	2.67317e-06	0
Intron_24_TA_GTG	0	0	0	1.85156e-06	0	0	2.57821e-06	0	0	0	0	0	0	0	0	0
Intron_24_TC_GTG	0	0	0	0	0	1.24152e-06	7.73463e-06	2.61649e-06	0	0	0	3.38531e-06	4.82586e-06	0	8.91057e-07	0
Intron_24_TG_GTG	0	0	0	0	0	0	0	0	0	0	0	0	0	0	0	0
Intron_25_GA_TGC	0	0	1.03719e-06	0	0	0	0	0	0	0	0	0	0	0	0	0
Intron_25_GC_TGC	0	0	0	0	0	0	5.15642e-06	0	0	0	0	0	0	0	0	6.6355e-06
Intron_25_GT_TGC	5.03867e-06	3.91443e-06	2.07438e-06	1.85156e-06	4.199e-06	0	0	5.23298e-06	7.94789e-06	2.59763e-06	0	0	4.82586e-06	0	1.78211e-06	0
Intron_26_CA_GCG	0	0	0	0	0	0	0	0	0	0	0	0	0	0	0	3.31775e-06
Intron_26_CG_GCG	0	0	0	0	0	0	0	0	0	0	0	0	0	0	0	0
Intron_26_CT_GCG	9.32154e-05	9.00318e-05	7.46776e-05	9.44298e-05	8.53796e-05	0.000105529	0.000103128	8.50359e-05	0.000127166	0.000101308	9.48584e-05	0.000115101	7.23879e-05	8.78913e-05	9.53431e-05	0.000119439
Intron_27_GA_CGC	2.51934e-06	9.78607e-07	0	0	0	2.48304e-06	2.57821e-06	1.30824e-06	0	0	0	0	0	0	0	0
Intron_27_GC_CGC	0	0	0	0	0	0	0	1.30824e-06	0	0	0	0	0	0	0	0
Intron_27_GT_CGC	1.76354e-05	6.85025e-06	6.22313e-06	1.85156e-06	8.398e-06	1.24152e-06	2.57821e-06	6.54122e-06	2.38437e-05	1.29882e-05	3.16195e-06	1.01559e-05	1.68905e-05	1.09864e-05	9.80162e-06	1.65888e-05
Intron_28_CA_GCT	0	0	0	0	0	0	0	0	0	0	0	0	0	0	0	0
Intron_28_CG_GCT	0	0	0	0	0	0	0	0	0	0	0	0	0	0	0	0
Intron_28_CT_GCT	1.00773e-05	1.95721e-06	3.11157e-06	5.55469e-06	2.79933e-06	1.24152e-06	2.57821e-06	5.23298e-06	1.19218e-05	0	6.32389e-06	0	2.41293e-06	1.09864e-06	4.45528e-06	0
Intron_29_TA_CTT	0	1.95721e-06	0	0	1.39967e-06	0	0	0	3.97395e-06	0	0	0	0	0	1.78211e-06	0
Intron_29_TC_CTT	0	0	0	0	0	0	0	2.61649e-06	0	0	3.16195e-06	0	0	0	0	6.6355e-06
Intron_29_TG_CTT	0	0	1.03719e-06	0	0	0	0	0	0	0	0	0	0	1.09864e-06	8.91057e-07	0
Intron_3_AC_TAA	0	0	0	0	0	0	0	0	0	0	0	0	0	0	0	0
Intron_3_AG_TAA	0	0	0	3.70313e-06	0	1.24152e-06	5.15642e-06	3.92473e-06	0	0	0	0	0	0	0	3.31775e-06
Intron_3_AT_TAA	0	0	1.03719e-06	0	0	0	0	0	0	0	0	0	0	0	0	0
Intron_30_TA_TTG	0	0	0	0	0	0	0	0	0	0	0	0	0	1.09864e-06	0	0
Intron_30_TC_TTG	0	0	0	0	0	1.24152e-06	0	0	0	0	0	0	0	0	0	0
Intron_30_TG_TTG	0	0	0	0	0	0	0	0	0	0	0	0	0	0	0	0
Intron_31_GA_TGT	0	0	1.03719e-06	0	0	0	0	0	0	0	0	0	0	0	0	0
Intron_31_GC_TGT	0	0	0	0	0	0	0	0	0	0	0	0	0	0	0	6.6355e-06
Intron_31_GT_TGT	2.51934e-06	3.91443e-06	3.11157e-06	3.70313e-06	1.39967e-06	7.44911e-06	0	0	1.19218e-05	2.59763e-06	3.16195e-06	6.77062e-06	4.82586e-06	1.09864e-06	3.56423e-06	0
Intron_32_TA_GTA	0	0	0	0	0	0	0	0	0	0	0	0	0	0	0	0
Intron_32_TC_GTA	0	0	1.03719e-06	0	0	0	2.57821e-06	0	0	0	0	0	0	0	0	3.31775e-06
Intron_32_TG_GTA	0	0	0	0	0	0	0	0	0	0	0	0	0	0	0	0
Intron_33_AC_TAA	0	0	0	0	0	0	0	0	0	0	0	0	0	0	0	0
Intron_33_AG_TAA	0	0	0	0	2.79933e-06	0	0	0	0	0	0	0	0	1.09864e-06	0	0
Intron_33_AT_TAA	0	0	0	0	1.39967e-06	0	2.57821e-06	0	0	0	0	0	0	0	0	0
Intron_34_AC_AAA	0	0	0	0	0	0	0	0	0	0	0	0	0	0	0	0
Intron_34_AG_AAA	0	0	0	0	0	0	0	0	0	0	0	0	0	0	0	0
Intron_34_AT_AAA	0	0	0	0	0	0	0	0	0	0	0	0	0	0	0	0
Intron_35_AC_AAG	0	0	0	0	1.39967e-06	0	0	0	0	0	0	0	0	0	0	0
Intron_35_AG_AAG	0	0	0	3.70313e-06	1.39967e-06	0	0	0	0	0	0	0	0	0	0	0
Intron_35_AT_AAG	0	0	1.03719e-06	0	1.39967e-06	0	0	2.61649e-06	0	0	0	0	0	0	0	0
Intron_36_GA_AGG	0	0	0	0	0	1.24152e-06	0	0	0	0	0	0	0	0	0	0
Intron_36_GC_AGG	0	0	0	0	0	0	0	0	0	0	0	0	0	0	0	0
Intron_36_GT_AGG	2.51934e-06	9.78607e-07	0	5.55469e-06	2.79933e-06	4.96608e-06	0	5.23298e-06	3.57655e-05	2.59763e-06	3.16195e-06	3.38531e-06	4.82586e-06	3.29592e-06	2.67317e-06	0
Intron_37_GA_GGA	0	0	0	0	0	1.24152e-06	0	0	0	0	0	0	0	0	0	0
Intron_37_GC_GGA	0	0	0	0	0	1.24152e-06	0	0	0	0	0	0	0	0	0	0
Intron_37_GT_GGA	0	1.95721e-06	0	0	2.79933e-06	2.48304e-06	0	3.92473e-06	1.19218e-05	0	3.16195e-06	3.38531e-06	7.23879e-06	1.09864e-06	0	0
Intron_38_AC_GAC	0	0	0	0	0	0	0	1.30824e-06	0	0	0	0	2.41293e-06	0	0	3.31775e-06
Intron_38_AG_GAC	0	0	0	0	1.39967e-06	1.24152e-06	5.15642e-06	5.23298e-06	0	0	0	0	0	1.09864e-06	0	0
Intron_38_AT_GAC	0	0	0	0	0	0	0	0	0	0	0	0	0	0	0	0
Intron_39_CA_ACG	0	0	0	0	0	0	0	0	0	0	0	0	0	0	0	0
Intron_39_CG_ACG	0	0	0	0	0	0	0	0	0	0	0	0	0	0	0	0
Intron_39_CT_ACG	0.000103293	9.00318e-05	8.71238e-05	9.99844e-05	8.53796e-05	8.56648e-05	7.47681e-05	7.58782e-05	9.93487e-05	9.871e-05	7.58867e-05	8.46327e-05	9.65172e-05	8.78913e-05	8.10862e-05	0.000106168
Intron_4_AC_AAC	0	0	0	0	0	0	0	0	0	0	0	0	0	0	0	0
Intron_4_AG_AAC	0	1.95721e-06	1.03719e-06	0	4.199e-06	0	2.57821e-06	7.84947e-06	0	0	3.16195e-06	0	2.41293e-06	0	0	0
Intron_4_AT_AAC	0	0	0	0	1.39967e-06	0	0	0	0	0	0	0	0	0	0	0
Intron_40_GA_CGG	0	0	0	0	0	0	0	0	3.97395e-06	0	0	0	0	0	0	3.31775e-06
Intron_40_GC_CGG	0	0	0	0	0	0	0	0	0	0	0	0	0	0	0	0
Intron_40_GT_CGG	5.03867e-06	1.95721e-06	3.11157e-06	9.25782e-06	0	2.48304e-06	0	1.30824e-06	1.98697e-05	0	0	3.38531e-06	9.65172e-06	3.29592e-06	2.67317e-06	0
Intron_41_GA_GGC	0	9.78607e-07	0	0	0	0	0	1.30824e-06	0	0	0	0	0	1.09864e-06	0	0
Intron_41_GC_GGC	0	0	0	0	0	1.24152e-06	0	0	0	0	0	0	0	0	0	0
Intron_41_GT_GGC	5.03867e-06	9.78607e-07	4.14875e-06	7.40626e-06	2.79933e-06	2.48304e-06	1.03128e-05	3.92473e-06	3.97395e-05	2.59763e-06	6.32389e-06	0	7.23879e-06	1.09864e-06	5.34634e-06	0
Intron_42_CA_GCA	0	0	0	0	0	0	0	0	0	0	0	0	0	0	0	0
Intron_42_CG_GCA	0	0	0	0	0	0	0	0	0	0	0	0	0	0	0	0
Intron_42_CT_GCA	0	1.95721e-06	3.11157e-06	1.85156e-06	6.99833e-06	3.72456e-06	5.15642e-06	2.61649e-06	3.97395e-06	5.19526e-06	1.26478e-05	3.38531e-06	1.20646e-05	0	2.67317e-06	0
Intron_5_CA_ACG	0	0	0	0	0	0	0	0	0	0	0	0	0	0	0	0
Intron_5_CG_ACG	0	0	0	0	0	2.48304e-06	0	1.30824e-06	0	0	0	3.38531e-06	0	0	0	0
Intron_5_CT_ACG	9.57348e-05	7.14383e-05	8.8161e-05	0.000101836	8.398e-05	6.58005e-05	0.000116019	8.50359e-05	7.5505e-05	7.27337e-05	8.85345e-05	0.00010833	6.03232e-05	8.23981e-05	7.8413e-05	0.000122757
Intron_6_GA_CGC	0	0	0	0	0	0	2.57821e-06	0	3.97395e-06	0	3.16195e-06	0	0	0	0	0
Intron_6_GC_CGC	0	0	0	1.85156e-06	0	0	0	0	0	0	0	0	2.41293e-06	0	0	0
Intron_6_GT_CGC	1.25967e-05	1.27219e-05	8.29751e-06	1.11094e-05	2.79933e-06	4.96608e-06	1.03128e-05	1.0466e-05	3.17916e-05	7.7929e-06	6.32389e-06	1.69265e-05	7.23879e-06	9.88777e-06	5.34634e-06	0
Intron_7_CA_GCT	0	9.78607e-07	0	0	0	0	0	0	0	0	0	0	0	0	0	0
Intron_7_CG_GCT	0	0	0	0	0	0	0	1.30824e-06	0	0	0	0	0	0	0	0
Intron_7_CT_GCT	0	0	0	1.85156e-06	1.39967e-06	0	0	1.30824e-06	0	0	3.16195e-06	0	0	0	0	0
Intron_8_TA_CTG	2.51934e-06	0	0	0	0	0	0	0	0	0	0	0	0	0	0	0
Intron_8_TC_CTG	0	0	0	1.85156e-06	0	0	2.57821e-06	0	0	0	0	0	0	0	0	0
Intron_8_TG_CTG	0	0	0	0	0	0	1.03128e-05	1.30824e-06	0	0	0	0	0	0	0	3.31775e-06
Intron_9_GA_TGC	0	0	0	1.85156e-06	1.39967e-06	0	0	0	0	0	0	0	0	0	0	0
Intron_9_GC_TGC	0	0	0	0	0	0	2.57821e-06	1.30824e-06	0	0	0	0	0	0	0	6.6355e-06
Intron_9_GT_TGC	7.55801e-06	4.89303e-06	4.14875e-06	5.55469e-06	4.199e-06	6.20759e-06	0	1.0466e-05	1.19218e-05	5.19526e-06	3.16195e-06	0	1.20646e-05	2.19728e-06	7.12845e-06	0
