# Supplementary material for: Capturing the primordial Kras mutation initiating urethane carcinogenesis
Source: Nat Commun. 2020 Apr 14;11:1800. doi: 10.1038/s41467-020-15660-8 (PMC7156420; doi:10.1038/s41467-020-15660-8)
Supplement: Supplementary file 9 — Supplementary Data 6 [file 41467_2020_15660_MOESM9_ESM.xlsx]

## Sheet: Sheet1
Frequency of mutations in Hras exon 2 detected by MDS targeting the non-transcribed strand in the lungs of mice after PBS or urethane exposure
Substitution nomenclature: nucleotide position_substitution_trinucleotide context
Sample name: treatment_harvest time_mouse
	UR_1w_1	UR_1w_2	UR_1w_3	UR_1w_4	UR_4w_1	UR_4w_2	UR_4w_3	UR_4w_4	PBS_1w_1	PBS_1w_2	PBS_1w_3	PBS_1w_4	PBS_4w_1	PBS_4w_2	PBS_4w_3	PBS_4w_4
112_GA_GGA	0	0	0	0	0	0	0	0	0	5.26629e-07	0	0	0	0	0	0
112_GC_GGA	0	0	0	0	0	0	0	0	0	0	0	0	0	0	0	0
112_GT_GGA	4.96427e-06	6.84483e-06	6.39742e-06	9.20266e-06	3.64261e-06	1.32498e-06	0	0	9.28005e-06	3.6864e-06	6.26201e-06	4.33333e-06	2.95096e-06	4.79001e-06	1.28716e-06	5.98953e-06
113_AC_GAC	0	0	0	0	0	0	0	0	0	0	0	0	0	0	0	0
113_AG_GAC	8.27378e-07	0	6.39742e-07	0	7.28522e-07	2.64996e-06	0	1.57863e-06	0	0	0	8.66666e-07	0	0	0	0
113_AT_GAC	0	0	0	0	0	0	0	0	0	0	0	0	0	0	0	0
114_CA_ACT	0	0	0	0	0	0	0	0	0	0	0	0	0	0	0	0
114_CG_ACT	0	0	0	0	0	0	0	0	0	0	0	0	0	0	7.72298e-06	2.09634e-05
114_CT_ACT	0	0	0	0	0	1.32498e-06	2.19612e-06	0	0	2.10651e-06	1.2524e-06	4.33333e-07	0	0	0	0
115_TA_CTC	0	0	0	0	0	0	0	0	0	0	0	0	0	0	0	0
115_TC_CTC	0	0	0	0	0	1.32498e-06	2.19612e-06	1.57863e-06	0	0	0	0	0	0	0	0
115_TG_CTC	0	0	0	0	0	3.97494e-06	1.75689e-05	1.57863e-06	0	0	0	0	0	0	0	0
116_CA_TCC	0	0	0	0	0	0	0	0	0	0	0	0	0	0	0	0
116_CG_TCC	0	0	0	0	0	0	0	0	0	0	0	0	0	0	1.28716e-06	0
116_CT_TCC	2.48213e-06	9.77833e-07	6.39742e-07	9.20266e-07	7.28522e-07	0	0	0	7.73338e-07	0	0	4.33333e-07	7.3774e-07	0	0	0
117_CA_CCT	0	0	0	0	0	0	0	0	0	0	0	0	0	0	0	0
117_CG_CCT	0	0	0	0	0	1.32498e-06	4.39224e-06	0	0	0	0	0	0	0	0	0
117_CT_CCT	0	0	6.39742e-07	0	0	2.64996e-06	0	3.15726e-06	1.54668e-06	5.26629e-07	0	4.33333e-07	0	6.84287e-07	0	0
118_TA_CTA	0	0	0	9.20266e-07	7.28522e-07	0	0	0	0	0	0	0	0	0	0	0
118_TC_CTA	0	9.77833e-07	0	0	0	0	0	0	0	0	6.26201e-07	0	0	0	0	0
118_TG_CTA	0	0	0	0	0	0	0	0	0	0	0	0	0	0	0	0
119_AC_TAC	0	0	0	0	0	0	0	0	0	0	0	0	0	0	0	0
119_AG_TAC	8.27378e-07	0	0	0	2.91409e-06	0	0	0	0	0	0	0	0	0	0	0
119_AT_TAC	0	0	0	0	0	2.64996e-06	0	0	0	0	0	0	0	0	0	0
120_CA_ACC	0	0	0	0	0	0	0	0	0	0	0	0	0	0	0	0
120_CG_ACC	0	0	0	0	0	0	0	0	0	0	1.2524e-06	0	0	0	0	0
120_CT_ACC	8.27378e-07	0	2.55897e-06	9.20266e-07	3.64261e-06	2.64996e-06	0	0	5.41336e-06	2.10651e-06	1.8786e-06	8.66666e-07	1.47548e-06	2.73715e-06	0	2.99477e-06
121_CA_CCG	8.27378e-07	0	0	0	0	0	0	0	0	0	0	0	0	0	0	0
121_CG_CCG	0	0	0	0	0	0	2.19612e-06	0	0	0	0	4.33333e-07	0	0	0	0
121_CT_CCG	9.1839e-05	8.50714e-05	8.57255e-05	0.000100309	7.21237e-05	0.000109973	0.00010761	0.00011524	8.50672e-05	6.74085e-05	9.01729e-05	6.45666e-05	7.22985e-05	8.14301e-05	9.39629e-05	9.58325e-05
122_GA_CGG	0	9.77833e-07	6.39742e-07	9.20266e-07	7.28522e-07	0	0	0	0	0	0	0	0	0	0	0
122_GC_CGG	0	0	0	0	0	0	0	0	0	5.26629e-07	0	0	0	0	0	0
122_GT_CGG	2.48213e-06	9.77833e-07	1.27948e-06	1.84053e-06	3.64261e-06	1.32498e-06	0	0	1.08267e-05	1.05326e-06	6.26201e-07	1.73333e-06	1.47548e-06	3.42143e-06	2.57433e-06	2.99477e-06
123_GA_GGA	0	9.77833e-07	0	0	7.28522e-07	0	2.19612e-06	0	0	0	0	0	0	0	0	0
123_GC_GGA	0	0	0	0	0	0	0	0	0	0	0	0	0	0	0	0
123_GT_GGA	5.79165e-06	9.77833e-07	1.91923e-06	3.68107e-06	0	0	4.39224e-06	1.57863e-06	1.16001e-05	1.05326e-06	3.131e-06	1.3e-06	1.47548e-06	4.10572e-06	2.57433e-06	0
124_AC_GAA	0	0	0	0	0	0	0	0	0	0	0	0	0	0	0	0
124_AG_GAA	0	0	0	0	7.28522e-07	0	0	0	0	0	0	0	0	0	0	0
124_AT_GAA	0	0	0	0	0	1.32498e-06	0	0	0	0	0	0	0	0	0	0
125_AC_AAA	0	0	0	0	0	0	0	0	0	0	0	0	0	0	0	0
125_AG_AAA	0	0	6.39742e-07	0	2.18557e-06	0	4.39224e-06	0	0	0	0	0	0	0	2.57433e-06	2.99477e-06
125_AT_AAA	0	0	0	0	0	0	0	0	0	0	0	0	0	0	0	0
126_AC_AAC	0	0	0	0	0	0	0	0	0	0	0	0	0	0	0	0
126_AG_AAC	0	9.77833e-07	1.27948e-06	0	7.28522e-07	0	2.19612e-06	7.89315e-06	0	0	0	0	0	0	0	0
126_AT_AAC	0	0	0	0	2.18557e-06	0	0	0	0	0	0	0	0	0	0	0
127_CA_ACA	8.27378e-07	0	0	0	0	0	0	0	0	0	0	0	0	0	0	0
127_CG_ACA	0	0	0	0	0	0	0	0	0	0	0	0	0	0	0	0
127_CT_ACA	3.30951e-06	3.91133e-06	3.19871e-06	4.60133e-06	4.37113e-06	0	0	0	3.09335e-06	4.21303e-06	3.131e-06	3.03333e-06	2.95096e-06	4.10572e-06	1.28716e-06	0
128_AC_CAG	0	0	0	9.20266e-07	0	0	0	0	0	0	0	0	0	0	0	0
128_AG_CAG	0	0	0	0	7.28522e-07	0	0	1.57863e-06	0	0	6.26201e-07	0	0	0	0	0
128_AT_CAG	1.65476e-06	3.91133e-06	2.55897e-06	1.84053e-06	6.5567e-06	1.19248e-05	8.78447e-06	4.73589e-06	0	0	0	0	0	0	1.28716e-06	0
129_GA_AGG	0	0	0	0	7.28522e-07	1.32498e-06	0	1.57863e-06	0	0	0	0	0	0	0	0
129_GC_AGG	0	0	0	0	0	0	0	0	0	0	0	0	0	0	0	0
129_GT_AGG	4.96427e-06	2.9335e-06	4.4782e-06	1.84053e-06	7.28522e-07	1.32498e-06	0	0	6.1867e-06	5.26629e-07	3.131e-06	2.6e-06	0	3.42143e-06	1.28716e-06	2.99477e-06
130_GA_GGT	0	9.77833e-07	1.27948e-06	0	0	0	0	0	0	0	0	0	0	0	0	0
130_GC_GGT	0	0	0	0	0	0	0	1.57863e-06	0	0	0	0	0	0	0	0
130_GT_GGT	8.27378e-07	0	0	0	0	0	2.19612e-06	0	7.73338e-07	0	0	0	0	6.84287e-07	0	0
131_TA_GTG	0	0	0	0	0	0	0	0	0	0	0	0	0	0	0	0
131_TC_GTG	8.27378e-07	0	0	0	0	0	0	1.57863e-06	0	5.26629e-07	0	0	7.3774e-07	0	0	0
131_TG_GTG	0	0	0	0	0	0	2.19612e-06	1.57863e-06	0	0	0	0	0	0	0	0
132_GA_TGG	0	0	0	0	0	0	0	1.57863e-06	0	0	0	0	0	0	0	0
132_GC_TGG	0	0	0	0	0	0	0	0	0	0	0	0	0	0	0	0
132_GT_TGG	4.13689e-06	2.9335e-06	3.19871e-06	1.84053e-06	4.37113e-06	1.32498e-06	0	0	9.28005e-06	2.10651e-06	2.5048e-06	3.9e-06	2.95096e-06	1.36857e-06	2.57433e-06	2.99477e-06
133_GA_GGT	0	0	0	0	0	0	0	0	0	0	0	0	0	0	0	0
133_GC_GGT	0	0	0	0	0	0	0	0	0	0	0	0	0	0	0	0
133_GT_GGT	8.27378e-07	2.9335e-06	0	0	1.45704e-06	1.32498e-06	2.19612e-06	0	3.86669e-06	0	3.131e-06	8.66666e-07	0	6.84287e-07	0	0
134_TA_GTC	0	0	0	9.20266e-07	0	0	0	0	0	0	0	0	0	0	0	0
134_TC_GTC	0	0	0	0	0	1.32498e-06	0	0	0	0	0	0	0	0	0	0
134_TG_GTC	8.27378e-07	0	0	0	0	2.64996e-06	2.19612e-06	3.15726e-06	0	0	0	0	0	0	0	0
135_CA_TCA	0	0	0	0	0	0	0	0	0	0	0	0	0	0	0	0
135_CG_TCA	0	0	0	0	0	0	0	0	0	0	0	4.33333e-07	0	0	0	0
135_CT_TCA	1.65476e-06	1.95567e-06	2.55897e-06	2.7608e-06	5.09965e-06	1.32498e-06	0	0	4.64003e-06	1.05326e-06	2.5048e-06	1.73333e-06	3.6887e-06	4.10572e-06	1.28716e-06	2.99477e-06
136_AC_CAT	0	0	0	0	0	0	0	1.57863e-06	0	0	0	0	0	0	0	0
136_AG_CAT	0	0	6.39742e-07	1.84053e-06	7.28522e-07	1.32498e-06	0	0	0	0	6.26201e-07	0	2.21322e-06	0	0	0
136_AT_CAT	1.65476e-06	9.77833e-07	1.27948e-06	9.20266e-07	2.18557e-06	3.97494e-06	0	3.15726e-06	0	0	0	0	0	0	0	0
137_TA_ATT	0	0	0	0	0	2.64996e-06	2.19612e-06	1.57863e-06	0	0	0	0	0	0	0	0
137_TC_ATT	8.27378e-07	0	0	0	0	0	0	1.57863e-06	0	0	0	0	0	0	0	0
137_TG_ATT	0	9.77833e-07	6.39742e-07	0	7.28522e-07	5.29992e-06	1.31767e-05	1.42077e-05	0	0	6.26201e-07	0	0	0	1.28716e-06	5.98953e-06
138_TA_TTG	0	0	0	0	0	0	0	0	7.73338e-07	0	0	0	0	0	0	0
138_TC_TTG	8.27378e-07	9.77833e-07	0	0	0	1.32498e-06	0	1.57863e-06	0	5.26629e-07	0	0	0	0	0	0
138_TG_TTG	0	0	0	0	0	5.29992e-06	8.78447e-06	1.57863e-06	0	0	0	4.33333e-07	0	0	0	0
139_GA_TGA	0	0	0	0	0	0	0	0	0	0	0	0	0	0	0	0
139_GC_TGA	0	0	0	0	0	0	0	0	0	0	0	0	7.3774e-07	0	0	0
139_GT_TGA	5.79165e-06	4.88916e-06	1.91923e-06	3.68107e-06	1.45704e-06	3.97494e-06	0	0	8.50672e-06	2.10651e-06	4.38341e-06	4.33333e-06	2.95096e-06	2.73715e-06	1.28716e-06	2.99477e-06
140_AC_GAT	0	0	0	0	0	0	0	0	0	0	0	0	0	0	0	0
140_AG_GAT	0	0	6.39742e-07	0	2.18557e-06	2.64996e-06	4.39224e-06	1.57863e-06	0	0	0	0	0	6.84287e-07	5.14865e-06	2.99477e-06
140_AT_GAT	8.27378e-07	0	6.39742e-07	0	7.28522e-07	3.97494e-06	0	0	0	0	0	0	0	0	0	0
141_TA_ATG	8.27378e-07	9.77833e-07	0	0	0	0	0	0	0	0	0	0	0	0	0	0
141_TC_ATG	0	0	0	0	0	0	0	1.57863e-06	0	5.26629e-07	0	0	0	0	0	0
141_TG_ATG	0	0	0	0	0	3.97494e-06	8.78447e-06	6.31452e-06	0	1.05326e-06	0	0	0	0	5.14865e-06	5.98953e-06
142_GA_TGG	8.27378e-07	0	0	0	7.28522e-07	0	2.19612e-06	1.57863e-06	0	0	0	0	1.47548e-06	0	1.28716e-06	0
142_GC_TGG	0	0	0	0	0	0	0	0	0	0	0	0	0	0	0	0
142_GT_TGG	4.13689e-06	1.95567e-06	7.03717e-06	3.68107e-06	4.37113e-06	0	0	0	1.46934e-05	2.63314e-06	4.38341e-06	2.16666e-06	7.3774e-07	6.84287e-07	2.57433e-06	0
143_GA_GGG	0	0	0	0	0	1.32498e-06	0	0	0	0	0	0	0	0	0	0
143_GC_GGG	0	0	0	0	0	0	0	0	0	0	0	0	0	0	0	0
143_GT_GGG	4.96427e-06	9.77833e-06	5.75768e-06	3.68107e-06	7.28522e-06	1.32498e-06	0	4.73589e-06	2.55201e-05	2.63314e-06	3.131e-06	2.6e-06	5.90192e-06	9.58001e-06	0	0
144_GA_GGG	0	9.77833e-07	0	0	0	0	0	1.57863e-06	0	0	0	0	0	0	0	0
144_GC_GGG	0	0	0	0	0	0	0	0	0	0	0	0	0	0	0	0
144_GT_GGG	8.27378e-07	2.9335e-06	6.39742e-07	2.7608e-06	3.64261e-06	0	2.19612e-06	0	9.28005e-06	2.10651e-06	0	1.73333e-06	7.3774e-07	3.42143e-06	1.28716e-06	0
145_GA_GGA	0	0	0	0	7.28522e-07	0	0	0	0	0	0	4.33333e-07	0	0	0	0
145_GC_GGA	8.27378e-07	0	0	0	0	0	0	0	0	0	0	0	0	0	0	0
145_GT_GGA	2.48213e-06	3.91133e-06	5.11794e-06	9.20266e-06	2.18557e-06	2.64996e-06	2.19612e-06	0	1.08267e-05	5.26629e-06	3.7572e-06	3.9e-06	2.21322e-06	2.73715e-06	2.57433e-06	2.99477e-06
146_AC_GAG	0	0	0	0	0	0	2.19612e-06	0	0	0	0	0	0	0	0	0
146_AG_GAG	0	0	0	0	0	6.6249e-06	8.78447e-06	7.89315e-06	0	5.26629e-07	0	0	0	0	6.43582e-06	1.49738e-05
146_AT_GAG	0	0	0	0	0	0	2.19612e-06	0	0	0	0	0	0	0	0	0
147_GA_AGA	0	0	0	0	0	1.32498e-06	0	0	0	0	0	0	0	0	0	0
147_GC_AGA	0	0	0	0	0	0	0	0	0	0	0	0	0	0	1.28716e-06	0
147_GT_AGA	1.48928e-05	9.77833e-06	8.31665e-06	1.47243e-05	8.01374e-06	6.6249e-06	1.31767e-05	4.73589e-06	1.08267e-05	3.6864e-06	5.63581e-06	4.33333e-06	1.10661e-05	1.09486e-05	1.15845e-05	1.19791e-05
148_AC_GAC	0	0	0	0	0	0	2.19612e-06	0	0	0	0	0	0	0	0	0
148_AG_GAC	1.65476e-06	0	1.27948e-06	0	5.09965e-06	7.94988e-06	2.19612e-06	3.15726e-06	0	0	0	0	0	0	1.28716e-06	0
148_AT_GAC	0	0	0	0	0	1.32498e-06	0	0	0	0	0	0	0	0	0	0
149_CA_ACA	0	0	0	0	0	0	0	0	7.73338e-07	0	0	0	0	0	0	0
149_CG_ACA	0	0	0	0	7.28522e-07	0	6.58835e-06	3.15726e-06	0	0	0	0	0	0	0	5.98953e-06
149_CT_ACA	1.65476e-06	2.9335e-06	5.11794e-06	2.7608e-06	5.82818e-06	0	0	3.15726e-06	5.41336e-06	2.63314e-06	1.2524e-06	5.19999e-06	2.95096e-06	2.73715e-06	1.28716e-06	0
150_AC_CAT	0	0	0	0	7.28522e-07	0	0	0	0	0	0	0	0	0	0	0
150_AG_CAT	0	0	1.27948e-06	0	5.09965e-06	1.32498e-06	0	0	0	0	6.26201e-07	0	0	0	7.72298e-06	0
150_AT_CAT	3.30951e-06	1.95567e-06	5.11794e-06	1.84053e-06	2.91409e-06	5.29992e-06	6.58835e-06	6.31452e-06	0	0	0	0	0	0	2.57433e-06	0
151_TA_ATG	8.27378e-07	0	0	0	0	0	0	0	0	0	0	0	0	0	0	0
151_TC_ATG	8.27378e-07	0	0	0	0	1.32498e-06	0	0	0	0	0	0	0	0	0	0
151_TG_ATG	0	0	0	0	0	2.64996e-06	0	0	0	0	0	0	0	0	0	2.99477e-06
152_GA_TGT	0	0	0	0	0	0	2.19612e-06	1.57863e-06	0	5.26629e-07	0	0	0	0	0	0
152_GC_TGT	0	0	0	0	0	0	0	0	0	0	0	0	0	0	0	0
152_GT_TGT	4.13689e-06	1.95567e-06	6.39742e-07	9.20266e-07	7.28522e-07	0	0	0	7.73338e-06	4.21303e-06	3.7572e-06	3.03333e-06	7.3774e-07	1.36857e-06	0	5.98953e-06
153_TA_GTC	0	0	0	0	0	0	0	0	0	0	0	0	0	0	0	0
153_TC_GTC	0	0	0	0	0	0	0	0	0	0	0	0	0	0	0	0
153_TG_GTC	0	0	0	0	0	0	0	0	0	0	0	0	0	0	0	0
154_CA_TCT	0	0	1.91923e-06	0	0	0	0	0	0	0	0	0	0	0	0	0
154_CG_TCT	0	0	0	0	0	0	0	0	0	0	0	4.33333e-07	0	0	2.57433e-06	8.9843e-06
154_CT_TCT	0	0	6.39742e-07	0	7.28522e-07	0	0	0	7.73338e-07	0	0	0	0	0	0	0
155_TA_CTA	0	0	0	0	0	0	0	0	7.73338e-07	0	0	0	0	0	0	0
155_TC_CTA	0	0	0	0	0	0	4.39224e-06	0	0	0	0	0	0	0	0	0
155_TG_CTA	0	1.95567e-06	0	0	0	0	6.58835e-06	1.57863e-06	0	0	0	0	0	0	0	0
156_AC_TAC	0	0	0	0	0	0	0	0	0	0	0	0	0	0	0	0
156_AG_TAC	0	0	6.39742e-07	0	2.18557e-06	2.64996e-06	0	0	0	5.26629e-07	0	0	0	0	0	0
156_AT_TAC	0	0	0	0	0	0	0	0	0	0	0	0	0	0	0	0
157_CA_ACT	0	0	0	0	0	0	0	0	0	0	0	0	0	0	0	0
157_CG_ACT	0	0	6.39742e-07	0	1.45704e-06	0	0	0	0	5.26629e-07	0	0	0	0	0	0
157_CT_ACT	0	0	0	9.20266e-07	7.28522e-07	1.32498e-06	0	0	0	0	6.26201e-07	4.33333e-07	1.47548e-06	2.05286e-06	0	0
158_TA_CTG	8.27378e-07	0	0	0	0	0	0	0	0	0	0	0	0	0	0	0
158_TC_CTG	0	0	0	0	0	0	2.19612e-06	1.57863e-06	0	0	0	0	0	0	0	0
158_TG_CTG	0	0	0	0	0	0	0	0	0	5.26629e-07	0	0	7.3774e-07	6.84287e-07	1.28716e-06	5.98953e-06
159_GA_TGG	0	0	0	9.20266e-07	0	0	0	0	0	0	6.26201e-07	0	0	0	0	0
159_GC_TGG	0	0	0	0	0	0	0	0	0	0	6.26201e-07	0	0	0	0	0
159_GT_TGG	4.96427e-06	8.80049e-06	6.39742e-06	9.20266e-07	5.09965e-06	3.97494e-06	4.39224e-06	0	5.41336e-06	1.57989e-06	6.26201e-07	1.3e-06	2.21322e-06	2.05286e-06	2.57433e-06	0
160_GA_GGA	0	0	0	0	0	0	0	0	0	0	0	0	7.3774e-07	0	0	0
160_GC_GGA	0	0	0	0	0	0	0	0	0	0	0	0	0	0	0	0
160_GT_GGA	3.30951e-06	2.9335e-06	4.4782e-06	1.10432e-05	1.45704e-06	2.64996e-06	2.19612e-06	0	1.23734e-05	2.10651e-06	2.5048e-06	3.9e-06	2.21322e-06	4.79001e-06	1.28716e-06	2.99477e-06
161_AC_GAC	0	0	0	0	0	0	0	0	0	0	0	0	0	0	0	0
161_AG_GAC	0	9.77833e-07	1.27948e-06	0	3.64261e-06	3.97494e-06	4.39224e-06	1.57863e-06	0	1.57989e-06	0	0	7.3774e-07	0	0	0
161_AT_GAC	0	0	0	9.20266e-07	7.28522e-07	0	0	0	0	0	0	0	0	0	0	0
162_CA_ACA	0	9.77833e-07	0	0	0	0	0	0	0	0	0	0	0	0	0	0
162_CG_ACA	0	0	0	0	0	3.97494e-06	2.19612e-06	3.15726e-06	2.32001e-06	5.26629e-07	0	0	3.6887e-06	0	0	0
162_CT_ACA	4.13689e-06	4.88916e-06	3.83845e-06	1.84053e-06	2.91409e-06	1.32498e-06	2.19612e-06	1.57863e-06	1.16001e-05	5.26629e-06	3.131e-06	1.3e-06	1.47548e-06	4.79001e-06	2.57433e-06	0
163_AC_CAA	0	0	0	0	0	0	2.19612e-06	0	0	0	0	0	0	0	0	0
163_AG_CAA	0	0	1.27948e-06	0	2.91409e-06	2.64996e-06	2.19612e-06	1.57863e-06	0	0	0	0	0	0	0	0
163_AT_CAA	1.65476e-06	0	0	9.20266e-07	1.45704e-06	0	2.19612e-06	1.57863e-06	0	0	0	0	0	0	0	0
164_TA_ATC	0	0	0	0	0	0	0	0	0	0	0	0	0	0	0	0
164_TC_ATC	0	0	0	0	0	0	0	0	0	0	0	0	0	0	0	0
164_TG_ATC	0	0	0	0	0	0	0	0	0	0	0	0	0	0	2.57433e-06	0
165_CA_TCT	0	0	0	0	0	0	0	0	0	0	0	0	0	0	0	0
165_CG_TCT	0	0	6.39742e-07	0	0	0	6.58835e-06	0	0	0	0	4.33333e-07	0	0	3.86149e-06	5.98953e-06
165_CT_TCT	0	0	0	0	0	0	0	1.57863e-06	7.73338e-07	0	6.26201e-07	0	7.3774e-07	6.84287e-07	0	0
166_TA_CTT	0	0	0	0	0	0	0	0	0	0	0	0	0	1.36857e-06	0	0
166_TC_CTT	0	0	0	0	7.28522e-07	0	0	0	0	0	0	0	0	0	0	0
166_TG_CTT	0	1.95567e-06	0	0	0	1.32498e-06	0	1.57863e-06	0	0	0	0	0	0	1.28716e-06	5.98953e-06
167_TA_TTA	0	0	0	0	0	0	0	0	0	0	0	0	0	0	0	0
167_TC_TTA	0	0	0	0	0	1.32498e-06	2.19612e-06	0	0	5.26629e-07	0	0	1.47548e-06	0	0	0
167_TG_TTA	0	0	0	0	0	3.97494e-06	6.58835e-06	4.73589e-06	0	0	0	0	0	0	1.28716e-06	2.99477e-06
168_AC_TAG	0	0	0	0	0	0	0	0	0	0	0	0	0	0	0	0
168_AG_TAG	0	0	6.39742e-07	0	0	1.32498e-06	2.19612e-06	0	0	0	0	0	0	0	9.01015e-06	2.99477e-06
168_AT_TAG	0	0	0	9.20266e-07	2.18557e-06	1.32498e-06	0	1.57863e-06	0	0	0	0	0	0	0	0
169_GA_AGA	0	0	0	0	0	0	0	0	0	0	0	0	0	0	0	0
169_GC_AGA	0	0	0	0	0	0	0	0	0	0	0	0	0	0	0	0
169_GT_AGA	8.27378e-07	9.77833e-07	0	4.60133e-06	7.28522e-07	0	0	0	1.54668e-06	0	2.5048e-06	8.66666e-07	0	2.05286e-06	0	0
170_AC_GAC	0	0	0	0	7.28522e-07	0	0	0	0	0	0	0	0	0	1.28716e-06	0
170_AG_GAC	0	0	6.39742e-07	0	4.37113e-06	5.29992e-06	0	1.57863e-06	0	0	0	0	0	6.84287e-07	2.57433e-06	5.98953e-06
170_AT_GAC	0	0	0	0	0	0	0	0	0	0	0	0	0	0	0	0
171_CA_ACA	0	0	0	0	0	0	2.19612e-06	0	0	0	0	0	0	0	0	0
171_CG_ACA	0	0	0	0	0	1.32498e-06	0	3.15726e-06	0	0	0	0	0	0	0	0
171_CT_ACA	3.30951e-06	1.95567e-06	1.91923e-06	9.20266e-07	4.37113e-06	1.32498e-06	2.19612e-06	3.15726e-06	4.64003e-06	1.57989e-06	3.131e-06	2.6e-06	2.95096e-06	4.10572e-06	0	0
172_AC_CAC	8.27378e-07	0	0	0	7.28522e-07	0	0	1.57863e-06	0	0	0	0	0	0	0	0
172_AG_CAC	8.27378e-07	9.77833e-07	2.55897e-06	2.7608e-06	4.37113e-06	3.97494e-06	4.39224e-06	1.57863e-06	7.73338e-07	0	6.26201e-07	0	0	0	0	2.99477e-06
172_AT_CAC	0	1.95567e-06	1.27948e-06	0	2.91409e-06	2.64996e-06	2.19612e-06	3.15726e-06	0	0	0	0	0	0	0	0
173_CA_ACA	0	0	0	0	0	0	0	0	0	0	0	0	0	0	0	0
173_CG_ACA	0	0	0	0	0	0	0	0	0	0	0	0	0	0	1.28716e-06	2.99477e-06
173_CT_ACA	4.96427e-06	3.91133e-06	7.67691e-06	5.5216e-06	5.09965e-06	0	2.19612e-06	3.15726e-06	9.28005e-06	1.57989e-06	1.2524e-06	4.76666e-06	1.47548e-06	6.84287e-06	2.57433e-06	0
174_AC_CAG	8.27378e-07	0	0	0	2.91409e-06	0	0	0	0	0	0	0	0	0	0	2.99477e-06
174_AG_CAG	0	9.77833e-07	6.39742e-07	0	2.18557e-06	2.64996e-06	2.19612e-06	4.73589e-06	0	1.05326e-06	0	4.33333e-07	0	6.84287e-07	2.57433e-06	0
174_AT_CAG	0	9.77833e-07	6.39742e-07	1.84053e-06	2.18557e-06	2.64996e-06	4.39224e-06	1.57863e-06	0	0	0	0	0	0	0	0
175_GA_AGC	0	0	0	0	2.18557e-06	0	2.19612e-06	0	0	0	0	0	0	0	0	0
175_GC_AGC	0	0	0	0	0	0	2.19612e-06	0	0	0	0	0	0	0	0	0
175_GT_AGC	8.27378e-07	1.95567e-06	3.83845e-06	1.84053e-06	7.28522e-07	0	0	0	8.50672e-06	3.15977e-06	5.00961e-06	2.16666e-06	2.21322e-06	2.73715e-06	0	2.99477e-06
176_CA_GCA	0	0	0	0	0	0	0	0	0	0	0	0	0	0	0	0
176_CG_GCA	0	0	0	0	0	0	2.19612e-06	0	0	0	0	0	0	0	6.43582e-06	1.19791e-05
176_CT_GCA	2.48213e-06	1.95567e-06	1.91923e-06	3.68107e-06	3.64261e-06	2.64996e-06	0	3.15726e-06	3.09335e-06	1.57989e-06	6.26201e-07	2.16666e-06	3.6887e-06	2.73715e-06	0	0
177_AC_CAG	0	9.77833e-07	0	0	0	1.32498e-06	0	0	0	0	0	0	0	0	0	0
177_AG_CAG	0	0	0	0	0	0	1.53728e-05	9.47177e-06	0	0	0	0	0	6.84287e-07	0	0
177_AT_CAG	8.27378e-07	0	0	1.84053e-06	5.82818e-06	6.6249e-06	6.58835e-06	9.47177e-06	0	0	0	0	0	0	0	0
178_GA_AGG	0	0	0	0	1.45704e-06	0	2.19612e-06	0	0	0	0	0	0	0	0	2.99477e-06
178_GC_AGG	0	0	0	0	0	0	0	0	0	0	0	0	0	0	0	0
178_GT_AGG	5.79165e-06	1.95567e-06	3.19871e-06	2.7608e-06	5.09965e-06	3.97494e-06	4.39224e-06	0	2.01068e-05	2.10651e-06	3.131e-06	8.66666e-07	2.21322e-06	1.36857e-06	2.57433e-06	0
179_GA_GGT	0	0	0	0	0	0	0	1.57863e-06	0	0	0	0	0	0	0	0
179_GC_GGT	0	0	0	0	0	0	0	0	0	0	0	0	0	0	0	0
179_GT_GGT	2.48213e-06	9.77833e-07	1.27948e-06	9.20266e-07	2.91409e-06	0	0	0	5.41336e-06	5.26629e-07	1.2524e-06	2.6e-06	7.3774e-07	6.84287e-07	0	0
180_TA_GTC	0	0	0	0	0	0	0	0	0	0	0	0	0	0	0	0
180_TC_GTC	0	9.77833e-07	0	0	0	1.32498e-06	0	0	0	0	0	0	0	0	1.28716e-06	0
180_TG_GTC	0	9.77833e-07	0	0	0	0	2.19612e-06	0	0	0	0	0	0	0	0	0
181_CA_TCA	0	0	0	0	0	0	0	0	0	0	0	0	0	0	0	0
181_CG_TCA	0	0	0	0	0	0	0	0	0	0	0	0	0	0	0	0
181_CT_TCA	8.27378e-07	1.95567e-06	1.27948e-06	1.84053e-06	3.64261e-06	7.94988e-06	4.39224e-06	0	3.86669e-06	1.05326e-06	4.38341e-06	8.66666e-07	2.95096e-06	3.42143e-06	1.28716e-06	0
182_AC_CAA	0	0	0	1.84053e-06	1.45704e-06	0	0	1.57863e-06	0	0	0	0	0	0	0	0
182_AG_CAA	1.65476e-06	9.77833e-07	0	0	5.09965e-06	9.27486e-06	1.09806e-05	9.47177e-06	0	0	0	0	0	0	1.28716e-06	8.9843e-06
182_AT_CAA	8.27378e-07	2.9335e-06	1.91923e-06	2.7608e-06	1.31134e-05	9.27486e-06	1.09806e-05	1.89435e-05	7.73338e-07	0	0	0	0	0	0	0
183_AC_AAG	0	0	0	0	7.28522e-07	0	0	0	0	0	0	0	0	0	0	0
183_AG_AAG	0	0	6.39742e-07	0	7.28522e-07	3.97494e-06	2.19612e-06	9.47177e-06	0	0	0	0	1.47548e-06	0	0	5.98953e-06
183_AT_AAG	1.65476e-06	0	0	0	3.64261e-06	3.97494e-06	0	4.73589e-06	0	0	6.26201e-07	0	0	0	0	0
184_GA_AGA	8.27378e-07	0	0	0	0	0	0	0	0	0	0	0	0	0	0	0
184_GC_AGA	0	0	0	0	0	0	0	0	0	0	0	0	0	0	0	0
184_GT_AGA	1.65476e-06	9.77833e-07	1.27948e-06	2.7608e-06	2.18557e-06	0	0	0	0	5.26629e-07	2.5048e-06	8.66666e-07	7.3774e-07	1.36857e-06	0	5.98953e-06
185_AC_GAA	0	0	0	0	0	0	0	0	0	0	0	0	0	0	0	0
185_AG_GAA	0	0	0	0	2.18557e-06	0	0	0	0	0	0	0	0	0	0	0
185_AT_GAA	0	0	0	0	0	0	0	0	0	0	0	0	0	0	0	0
186_AC_AAG	0	0	0	0	7.28522e-07	1.32498e-06	0	0	0	0	0	0	0	0	0	0
186_AG_AAG	0	0	0	0	7.28522e-07	0	0	1.57863e-06	0	0	0	0	0	6.84287e-07	0	0
186_AT_AAG	0	0	0	0	7.28522e-07	0	0	0	0	0	0	0	0	0	0	0
187_GA_AGA	0	0	0	0	7.28522e-07	0	0	0	0	0	0	0	0	0	0	0
187_GC_AGA	0	0	0	0	0	0	0	1.57863e-06	0	0	0	0	0	0	0	0
187_GT_AGA	8.27378e-06	6.84483e-06	6.39742e-06	9.20266e-06	8.74226e-06	1.32498e-06	0	3.15726e-06	1.77868e-05	3.15977e-06	5.00961e-06	6.93333e-06	8.11514e-06	8.21144e-06	0	2.99477e-06
188_AC_GAG	8.27378e-07	0	0	0	0	0	0	0	0	0	0	0	0	0	0	0
188_AG_GAG	0	0	6.39742e-07	0	7.28522e-07	1.32498e-06	2.19612e-06	4.73589e-06	0	0	0	0	0	0	2.57433e-06	0
188_AT_GAG	1.65476e-06	0	0	9.20266e-07	0	2.64996e-06	0	1.57863e-06	0	0	0	0	0	0	0	0
189_GA_AGT	0	0	0	0	0	0	2.19612e-06	0	0	0	0	0	0	0	0	0
189_GC_AGT	0	0	0	0	0	0	0	0	0	0	0	0	0	0	0	0
189_GT_AGT	1.65476e-06	0	6.39742e-07	2.7608e-06	7.28522e-07	0	0	0	3.09335e-06	0	1.8786e-06	8.66666e-07	0	6.84287e-07	0	0
190_TA_GTA	0	0	0	0	0	0	0	0	0	0	0	0	0	0	0	0
190_TC_GTA	0	0	0	0	0	0	0	0	0	0	0	0	0	0	0	0
190_TG_GTA	0	0	0	0	0	0	0	0	0	0	0	0	0	0	0	0
191_AC_TAT	0	0	0	0	0	0	0	0	0	0	0	0	0	0	0	0
191_AG_TAT	0	0	0	0	7.28522e-07	1.32498e-06	2.19612e-06	1.57863e-06	0	5.26629e-07	0	0	0	0	1.28716e-06	5.98953e-06
191_AT_TAT	0	0	0	0	7.28522e-07	0	0	0	0	0	0	0	0	0	0	0
192_TA_ATA	0	0	0	0	0	0	0	0	0	0	0	0	0	0	0	0
192_TC_ATA	0	0	0	0	0	0	0	0	0	0	0	0	0	0	0	0
192_TG_ATA	0	0	0	0	0	0	0	1.57863e-06	0	0	0	0	0	0	0	0
193_AC_TAG	0	0	0	0	0	0	0	0	0	0	0	0	0	0	0	0
193_AG_TAG	0	0	0	0	0	0	2.19612e-06	0	0	0	0	0	0	0	2.57433e-06	5.98953e-06
193_AT_TAG	8.27378e-07	0	0	0	2.18557e-06	1.32498e-06	0	0	0	0	0	0	0	0	0	0
194_GA_AGT	8.27378e-07	0	6.39742e-07	0	0	1.32498e-06	0	4.73589e-06	0	0	0	0	0	0	0	0
194_GC_AGT	0	0	0	0	0	0	0	0	0	0	0	0	0	0	0	2.99477e-06
194_GT_AGT	0	9.77833e-07	0	9.20266e-07	0	0	2.19612e-06	0	0	0	6.26201e-07	0	7.3774e-07	0	0	0
195_TA_GTG	0	0	0	0	0	0	0	0	0	5.26629e-07	0	0	0	0	0	0
195_TC_GTG	0	9.77833e-07	0	0	0	1.32498e-06	0	0	0	5.26629e-07	0	0	7.3774e-07	6.84287e-07	1.28716e-06	0
195_TG_GTG	0	0	0	0	0	0	2.19612e-06	0	0	0	0	0	0	0	0	0
196_GA_TGC	0	0	0	0	7.28522e-07	0	4.39224e-06	1.57863e-06	0	0	0	0	0	0	0	0
196_GC_TGC	0	0	0	0	0	0	0	0	0	0	0	0	0	0	0	0
196_GT_TGC	1.40654e-05	1.07562e-05	7.03717e-06	1.10432e-05	5.82818e-06	3.97494e-06	2.19612e-06	3.15726e-06	2.62935e-05	7.3728e-06	5.63581e-06	6.49999e-06	5.16418e-06	9.58001e-06	2.57433e-06	1.19791e-05
197_CA_GCC	0	9.77833e-07	0	0	0	0	0	0	0	0	0	0	0	0	0	0
197_CG_GCC	0	0	0	0	0	0	2.19612e-06	0	0	0	0	0	0	0	2.57433e-06	0
197_CT_GCC	2.48213e-06	2.9335e-06	1.91923e-06	2.7608e-06	2.18557e-06	3.97494e-06	0	0	5.41336e-06	3.15977e-06	1.2524e-06	2.16666e-06	2.95096e-06	4.79001e-06	0	0
198_CA_CCA	0	0	0	0	0	0	0	0	0	0	0	0	0	0	0	0
198_CG_CCA	0	0	0	0	0	0	0	0	0	0	0	0	0	0	1.28716e-06	2.99477e-06
198_CT_CCA	4.13689e-06	9.77833e-07	5.11794e-06	5.5216e-06	8.74226e-06	1.32498e-06	2.19612e-06	3.15726e-06	1.00534e-05	2.63314e-06	3.131e-06	3.46666e-06	2.95096e-06	3.42143e-06	2.57433e-06	2.99477e-06
199_AC_CAT	0	0	0	0	0	0	0	0	0	0	0	0	0	0	0	0
199_AG_CAT	8.27378e-07	0	1.91923e-06	9.20266e-07	0	0	0	6.31452e-06	0	5.26629e-07	0	4.33333e-07	0	0	0	2.99477e-06
199_AT_CAT	4.13689e-06	0	3.19871e-06	2.7608e-06	8.01374e-06	7.94988e-06	1.53728e-05	1.57863e-06	0	0	0	0	0	0	0	0
200_TA_ATG	0	0	0	1.84053e-06	0	0	0	0	0	0	0	0	0	0	0	0
200_TC_ATG	0	0	0	0	0	0	0	0	0	0	0	0	0	0	0	0
200_TG_ATG	0	0	6.39742e-07	0	0	2.64996e-06	8.78447e-06	4.73589e-06	0	0	0	0	0	0	1.28716e-06	0
201_GA_TGC	0	0	6.39742e-07	9.20266e-07	0	0	0	0	7.73338e-07	0	0	0	0	0	0	0
201_GC_TGC	0	0	0	0	0	0	0	0	0	0	0	0	0	0	0	0
201_GT_TGC	1.65476e-06	3.91133e-06	2.55897e-06	0	3.64261e-06	1.32498e-06	0	0	1.00534e-05	1.57989e-06	0	3.03333e-06	2.21322e-06	2.05286e-06	3.86149e-06	0
202_CA_GCG	0	0	0	0	0	0	0	0	0	0	0	0	0	0	0	2.99477e-06
202_CG_GCG	0	0	0	0	0	0	0	0	0	0	0	0	0	0	1.28716e-06	2.99477e-06
202_CT_GCG	8.60473e-05	8.50714e-05	0.00010044	9.93888e-05	9.17938e-05	8.87737e-05	0.000140552	7.89315e-05	0.000102081	8.53139e-05	8.45371e-05	6.84666e-05	7.74627e-05	8.62201e-05	9.13886e-05	0.000104817
203_GA_CGG	0	0	6.39742e-07	0	7.28522e-07	1.32498e-06	0	1.57863e-06	0	0	0	0	0	0	0	0
203_GC_CGG	0	0	0	0	0	0	0	0	0	0	0	0	0	0	0	0
203_GT_CGG	8.27378e-07	1.95567e-06	4.4782e-06	7.36213e-06	2.91409e-06	2.64996e-06	4.39224e-06	0	1.23734e-05	5.26629e-06	4.38341e-06	3.9e-06	2.95096e-06	3.42143e-06	0	0
204_GA_GGG	0	0	0	0	7.28522e-07	0	0	0	0	0	0	0	0	0	0	0
204_GC_GGG	0	0	0	0	0	0	0	0	7.73338e-07	0	0	0	0	0	0	0
204_GT_GGG	3.30951e-06	9.77833e-07	1.91923e-06	2.7608e-06	3.64261e-06	0	0	0	6.1867e-06	1.05326e-06	1.8786e-06	2.16666e-06	0	2.05286e-06	1.28716e-06	0
205_GA_GGA	0	9.77833e-07	0	0	7.28522e-07	0	0	0	0	0	0	0	0	0	0	0
205_GC_GGA	0	0	6.39742e-07	0	0	0	2.19612e-06	0	0	0	0	0	0	0	0	0
205_GT_GGA	1.48928e-05	1.07562e-05	5.75768e-06	1.19635e-05	1.31134e-05	6.6249e-06	8.78447e-06	3.15726e-06	1.70134e-05	7.89943e-06	7.51441e-06	7.79999e-06	7.3774e-06	5.47429e-06	9.01015e-06	1.49738e-05
206_AC_GAC	0	0	0	0	0	0	2.19612e-06	0	0	0	0	0	0	0	0	0
206_AG_GAC	0	9.77833e-07	1.27948e-06	0	7.28522e-07	1.32498e-06	4.39224e-06	4.73589e-06	0	0	0	0	0	0	0	1.19791e-05
206_AT_GAC	0	0	0	0	0	0	0	0	0	0	0	0	0	0	0	0
207_CA_ACC	0	0	0	0	0	0	0	0	0	0	0	0	0	0	0	0
207_CG_ACC	0	0	0	0	0	1.32498e-06	8.78447e-06	0	0	0	0	0	0	0	1.28716e-06	1.19791e-05
207_CT_ACC	3.30951e-06	1.95567e-06	2.55897e-06	5.5216e-06	1.01993e-05	1.32498e-06	8.78447e-06	0	7.73338e-06	1.05326e-06	1.8786e-06	2.6e-06	2.21322e-06	5.47429e-06	0	2.99477e-06
208_CA_CCA	0	0	0	0	0	0	0	0	0	0	0	0	0	0	0	0
208_CG_CCA	0	0	0	0	7.28522e-07	2.64996e-06	4.39224e-06	1.57863e-06	0	0	0	0	0	0	2.57433e-06	0
208_CT_CCA	1.82023e-05	8.80049e-06	1.21551e-05	1.28837e-05	1.89416e-05	7.94988e-06	0	1.42077e-05	1.31467e-05	1.15858e-05	1.00192e-05	1.21333e-05	8.85288e-06	1.437e-05	0	2.99477e-06
209_AC_CAG	0	0	0	0	0	0	0	0	0	0	0	0	0	0	0	0
209_AG_CAG	0	9.77833e-07	0	0	0	6.6249e-06	2.19612e-06	0	0	5.26629e-07	6.26201e-07	4.33333e-07	0	1.36857e-06	0	5.98953e-06
209_AT_CAG	5.79165e-06	3.91133e-06	5.11794e-06	2.7608e-06	2.91409e-06	9.27486e-06	8.78447e-06	9.47177e-06	0	0	0	0	0	0	0	0
210_GA_AGT	0	0	6.39742e-07	0	7.28522e-07	0	0	0	0	0	0	0	0	0	1.28716e-06	0
210_GC_AGT	8.27378e-07	0	0	0	0	0	0	0	0	0	0	0	0	0	0	0
210_GT_AGT	4.96427e-06	2.9335e-06	2.55897e-06	2.7608e-06	1.45704e-06	0	0	0	3.86669e-06	2.10651e-06	3.7572e-06	1.3e-06	2.95096e-06	2.05286e-06	1.28716e-06	0
211_TA_GTA	0	0	0	0	0	0	0	0	0	0	0	0	0	0	0	0
211_TC_GTA	0	0	0	0	0	1.32498e-06	0	0	7.73338e-07	0	0	0	0	0	1.28716e-06	0
211_TG_GTA	0	0	0	0	0	5.29992e-06	1.09806e-05	4.73589e-06	0	0	0	0	0	0	1.28716e-06	5.98953e-06
212_AC_TAC	0	0	0	0	0	0	0	0	0	5.26629e-07	0	0	0	0	0	0
212_AG_TAC	0	0	0	0	7.28522e-07	3.97494e-06	8.78447e-06	7.89315e-06	0	0	1.2524e-06	0	7.3774e-07	1.36857e-06	0	2.99477e-06
212_AT_TAC	0	0	0	0	2.18557e-06	1.32498e-06	2.19612e-06	0	0	0	0	0	0	0	0	0
213_CA_ACA	0	0	0	0	0	0	0	0	0	0	0	0	0	0	0	0
213_CG_ACA	0	0	0	0	0	5.29992e-06	2.19612e-06	4.73589e-06	0	0	0	0	0	0	0	0
213_CT_ACA	4.96427e-06	5.867e-06	1.91923e-06	6.44186e-06	5.09965e-06	5.29992e-06	2.19612e-06	1.57863e-06	3.86669e-06	2.10651e-06	5.63581e-06	6.49999e-06	3.6887e-06	3.42143e-06	2.57433e-06	0
214_AC_CAT	0	0	0	0	7.28522e-07	0	0	0	0	0	0	0	0	0	0	0
214_AG_CAT	8.27378e-07	0	6.39742e-07	0	2.18557e-06	2.64996e-06	2.19612e-06	0	0	5.26629e-07	0	0	0	0	2.57433e-06	5.98953e-06
214_AT_CAT	3.30951e-06	0	5.75768e-06	2.7608e-06	5.82818e-06	7.94988e-06	4.39224e-06	3.15726e-06	0	0	6.26201e-07	0	0	0	0	0
215_TA_ATG	0	0	6.39742e-07	0	0	0	0	0	0	0	0	0	0	0	0	0
215_TC_ATG	0	0	0	0	0	0	0	0	0	5.26629e-07	0	0	0	0	1.28716e-06	0
215_TG_ATG	0	0	0	0	0	0	2.19612e-06	3.15726e-06	0	0	0	0	0	0	1.28716e-06	2.99477e-06
216_GA_TGC	0	0	0	0	0	0	0	0	0	0	0	4.33333e-07	0	0	0	0
216_GC_TGC	0	0	0	0	0	2.64996e-06	0	0	0	5.26629e-07	0	0	0	0	0	0
216_GT_TGC	2.48213e-06	0	0	2.7608e-06	2.18557e-06	0	2.19612e-06	0	4.64003e-06	3.15977e-06	1.8786e-06	3.03333e-06	1.47548e-06	1.36857e-06	1.28716e-06	2.99477e-06
217_CA_GCG	0	0	0	0	0	0	0	0	0	0	6.26201e-07	0	0	0	0	0
217_CG_GCG	0	0	0	0	0	0	0	0	0	0	0	0	0	0	0	0
217_CT_GCG	0.00010094	0.000100717	9.02037e-05	0.000124236	8.59656e-05	9.14237e-05	0.000101021	0.000113661	9.51205e-05	9.53198e-05	9.64349e-05	8.83999e-05	9.59062e-05	0.000101274	0.00011327	7.78639e-05
218_GA_CGC	0	0	6.39742e-07	9.20266e-07	2.18557e-06	2.64996e-06	0	0	0	5.26629e-07	6.26201e-07	0	0	0	1.28716e-06	0
218_GC_CGC	0	0	0	0	0	0	0	0	0	5.26629e-07	0	0	0	0	0	0
218_GT_CGC	5.79165e-06	5.867e-06	8.31665e-06	7.36213e-06	7.28522e-06	2.64996e-06	4.39224e-06	0	2.24268e-05	6.84617e-06	8.76681e-06	6.49999e-06	8.11514e-06	8.21144e-06	3.86149e-06	2.99477e-06
219_CA_GCA	0	0	0	0	0	0	0	0	0	0	0	0	0	0	0	0
219_CG_GCA	0	0	0	0	0	1.32498e-06	8.78447e-06	0	0	0	0	0	0	0	0	0
219_CT_GCA	2.48213e-06	1.95567e-06	2.55897e-06	1.84053e-06	5.09965e-06	0	0	0	4.64003e-06	2.10651e-06	6.26201e-07	3.9e-06	5.16418e-06	2.73715e-06	0	2.99477e-06
220_AC_CAC	0	0	0	0	0	0	0	0	0	0	0	0	7.3774e-07	0	0	0
220_AG_CAC	0	9.77833e-07	1.27948e-06	0	9.47079e-06	7.94988e-06	6.58835e-06	1.10504e-05	0	5.26629e-07	0	4.33333e-07	0	0	0	0
220_AT_CAC	1.65476e-06	0	1.27948e-06	9.20266e-07	3.64261e-06	2.64996e-06	0	1.57863e-06	0	0	0	0	0	0	0	2.99477e-06
221_CA_ACA	0	0	0	0	0	0	0	0	0	0	0	0	0	0	0	0
221_CG_ACA	0	0	0	0	0	0	2.19612e-06	3.15726e-06	0	0	0	0	0	0	0	0
221_CT_ACA	2.48213e-06	4.88916e-06	2.55897e-06	7.36213e-06	5.82818e-06	5.29992e-06	6.58835e-06	1.57863e-06	9.28005e-06	4.21303e-06	3.7572e-06	8.23332e-06	2.21322e-06	4.79001e-06	1.28716e-06	0
222_AC_CAG	0	0	0	0	0	0	0	0	0	0	0	0	0	0	0	0
222_AG_CAG	8.27378e-07	0	0	9.20266e-07	7.28522e-07	0	0	0	0	5.26629e-07	0	4.33333e-07	0	0	0	0
222_AT_CAG	0	9.77833e-07	1.27948e-06	1.84053e-06	2.91409e-06	1.32498e-06	2.19612e-06	1.57863e-06	0	0	0	0	0	0	0	0
223_GA_AGG	0	0	6.39742e-07	0	7.28522e-07	0	0	0	0	0	0	0	0	0	0	0
223_GC_AGG	0	0	0	0	0	0	0	0	0	0	0	0	0	0	0	0
223_GT_AGG	3.30951e-06	9.77833e-07	3.83845e-06	4.60133e-06	4.37113e-06	1.32498e-06	2.19612e-06	0	1.46934e-05	1.57989e-06	6.26201e-06	3.03333e-06	1.47548e-06	5.47429e-06	1.28716e-06	8.9843e-06
224_GA_GGG	8.27378e-07	0	0	0	0	0	0	0	7.73338e-07	0	0	0	0	0	0	0
224_GC_GGG	0	0	0	0	0	0	0	0	0	0	0	0	0	0	0	0
224_GT_GGG	1.65476e-05	1.07562e-05	1.02359e-05	8.2824e-06	5.82818e-06	3.97494e-06	0	0	1.70134e-05	6.31954e-06	3.7572e-06	6.93333e-06	9.59062e-06	9.58001e-06	2.57433e-06	5.98953e-06
225_GA_GGG	0	0	0	0	0	0	0	1.57863e-06	0	0	0	0	0	0	0	0
225_GC_GGG	0	0	0	0	0	0	0	0	0	0	0	0	0	6.84287e-07	0	0
225_GT_GGG	3.30951e-06	1.95567e-06	2.55897e-06	2.7608e-06	5.09965e-06	2.64996e-06	0	0	1.08267e-05	2.10651e-06	2.5048e-06	1.73333e-06	5.16418e-06	2.73715e-06	0	0
226_GA_GGA	0	0	6.39742e-07	0	0	0	0	0	0	0	0	0	0	0	0	0
226_GC_GGA	0	0	0	0	0	0	0	0	0	0	6.26201e-07	0	0	0	0	0
226_GT_GGA	4.13689e-06	1.95567e-06	3.19871e-06	9.20266e-07	7.28522e-07	1.32498e-06	0	0	6.96004e-06	1.57989e-06	5.63581e-06	3.03333e-06	7.3774e-07	3.42143e-06	2.57433e-06	0
227_AC_GAG	0	0	0	0	7.28522e-07	0	0	0	0	0	0	0	0	0	1.28716e-06	0
227_AG_GAG	0	0	6.39742e-07	0	0	0	2.19612e-06	0	0	0	0	0	0	0	7.72298e-06	2.99477e-06
227_AT_GAG	0	0	6.39742e-07	9.20266e-07	7.28522e-07	0	0	0	0	0	0	0	0	0	0	0
228_GA_AGG	0	9.77833e-07	0	0	1.45704e-06	1.32498e-06	2.19612e-06	0	0	0	0	0	0	0	0	0
228_GC_AGG	0	0	0	0	0	0	2.19612e-06	0	0	0	0	0	7.3774e-07	0	0	0
228_GT_AGG	8.27378e-07	9.77833e-07	0	0	0	1.32498e-06	0	0	1.54668e-06	0	6.26201e-07	4.33333e-07	0	0	0	0
229_GA_GGG	0	0	0	0	0	1.32498e-06	0	0	0	0	0	0	0	0	0	0
229_GC_GGG	0	0	0	0	0	0	0	0	0	0	0	0	0	0	0	0
229_GT_GGG	1.65476e-06	0	6.39742e-07	6.44186e-06	3.64261e-06	1.32498e-06	0	1.57863e-06	1.00534e-05	2.63314e-06	1.8786e-06	2.6e-06	1.47548e-06	3.42143e-06	1.28716e-06	5.98953e-06
230_GA_GGC	0	0	0	9.20266e-07	7.28522e-07	0	0	1.57863e-06	0	0	0	0	0	0	0	0
230_GC_GGC	0	0	0	0	0	0	0	0	0	0	0	0	0	0	0	0
230_GT_GGC	1.65476e-05	6.84483e-06	6.39742e-06	1.19635e-05	1.09278e-05	1.32498e-06	6.58835e-06	1.57863e-06	2.86135e-05	7.89943e-06	6.26201e-06	6.06666e-06	8.11514e-06	6.15858e-06	3.86149e-06	1.79686e-05
231_CA_GCT	0	0	0	0	0	0	0	0	0	0	0	0	0	0	0	0
231_CG_GCT	0	0	0	0	0	2.64996e-06	8.78447e-06	7.89315e-06	0	0	0	0	0	0	0	2.99477e-06
231_CT_GCT	1.65476e-06	9.77833e-07	0	0	7.28522e-07	0	0	0	7.73338e-07	5.26629e-07	1.2524e-06	8.66666e-07	0	2.05286e-06	0	0
232_TA_CTT	0	0	0	0	0	0	0	0	0	0	0	0	7.3774e-07	6.84287e-07	0	0
232_TC_CTT	0	0	0	0	0	0	0	0	0	0	0	0	0	0	0	2.99477e-06
232_TG_CTT	0	0	0	0	0	2.64996e-06	0	0	0	0	0	0	0	0	0	0
233_TA_TTC	0	0	0	0	0	0	2.19612e-06	0	0	0	0	0	7.3774e-07	0	0	0
233_TC_TTC	0	0	0	0	0	0	0	0	0	0	0	0	0	0	0	0
233_TG_TTC	0	0	0	0	0	0	2.19612e-06	6.31452e-06	0	0	0	0	0	0	3.86149e-06	0
234_CA_TCC	0	0	0	0	0	0	0	0	0	0	0	0	0	0	0	0
234_CG_TCC	0	0	0	0	0	1.32498e-06	2.19612e-06	3.15726e-06	0	0	0	0	0	0	2.57433e-06	5.98953e-06
234_CT_TCC	0	9.77833e-07	0	9.20266e-07	7.28522e-07	0	0	0	4.64003e-06	0	6.26201e-07	1.73333e-06	0	6.84287e-07	0	0
235_CA_CCT	0	0	0	0	0	0	0	0	0	0	0	0	0	0	0	0
235_CG_CCT	0	0	0	0	0	1.32498e-06	4.39224e-06	1.2629e-05	0	0	0	0	0	0	1.28716e-06	2.99477e-06
235_CT_CCT	0	1.95567e-06	1.91923e-06	9.20266e-07	7.28522e-07	2.64996e-06	0	1.57863e-06	3.09335e-06	0	1.2524e-06	1.3e-06	7.3774e-07	2.05286e-06	2.57433e-06	2.99477e-06
236_TA_CTC	0	0	0	0	0	0	0	0	7.73338e-07	0	0	4.33333e-07	0	0	0	0
236_TC_CTC	0	0	0	0	0	0	0	0	0	0	0	0	0	0	0	0
236_TG_CTC	0	0	0	0	0	1.32498e-06	4.39224e-06	0	0	0	0	0	0	0	0	0
237_CA_TCT	0	0	0	0	0	0	0	0	0	0	0	0	0	0	0	0
237_CG_TCT	0	0	0	0	0	0	2.19612e-06	0	0	0	0	0	7.3774e-07	0	2.57433e-06	1.19791e-05
237_CT_TCT	8.27378e-07	0	6.39742e-07	9.20266e-07	0	0	2.19612e-06	0	7.73338e-07	0	1.2524e-06	8.66666e-07	7.3774e-07	6.84287e-07	1.28716e-06	0
238_TA_CTG	0	0	2.55897e-06	0	7.28522e-07	0	0	0	7.73338e-07	5.26629e-07	0	0	0	0	0	0
238_TC_CTG	0	9.77833e-07	0	0	0	0	0	0	0	0	0	0	0	0	0	0
238_TG_CTG	0	0	0	0	0	1.32498e-06	4.39224e-06	4.73589e-06	0	0	0	0	0	0	0	2.99477e-06
239_GA_TGT	0	0	0	0	0	0	0	0	0	0	0	0	0	0	0	0
239_GC_TGT	0	0	0	0	0	0	0	0	0	0	0	0	0	0	0	0
239_GT_TGT	8.27378e-07	1.95567e-06	5.11794e-06	1.84053e-06	2.18557e-06	1.32498e-06	2.19612e-06	0	7.73338e-06	1.57989e-06	6.26201e-07	3.03333e-06	1.47548e-06	6.84287e-07	5.14865e-06	0
240_TA_GTG	0	0	0	0	0	0	0	0	0	0	0	0	0	0	0	0
240_TC_GTG	0	0	1.27948e-06	9.20266e-07	0	1.32498e-06	0	0	0	5.26629e-07	0	8.66666e-07	0	0	0	0
240_TG_GTG	0	0	0	0	0	0	0	0	0	0	0	0	0	0	1.28716e-06	0
241_GA_TGT	0	0	0	0	0	0	0	0	0	0	0	4.33333e-07	0	0	0	0
241_GC_TGT	0	1.95567e-06	1.27948e-06	0	7.28522e-07	0	0	0	0	5.26629e-07	0	0	0	6.84287e-07	1.28716e-06	0
241_GT_TGT	1.65476e-06	9.77833e-07	1.91923e-06	3.68107e-06	3.64261e-06	2.64996e-06	0	1.57863e-06	1.00534e-05	1.57989e-06	2.5048e-06	2.16666e-06	2.21322e-06	6.84287e-07	1.28716e-06	2.99477e-06
242_TA_GTA	0	0	0	0	0	1.32498e-06	0	0	0	0	0	0	0	0	0	0
242_TC_GTA	8.27378e-07	0	6.39742e-07	0	7.28522e-07	0	1.31767e-05	0	0	0	0	0	1.47548e-06	0	0	2.99477e-06
242_TG_GTA	0	0	0	0	0	0	0	0	0	0	0	0	0	0	0	0
243_AC_TAT	0	0	0	9.20266e-07	0	0	2.19612e-06	6.31452e-06	0	0	0	0	7.3774e-07	0	0	0
243_AG_TAT	0	0	6.39742e-07	0	7.28522e-07	0	2.19612e-06	1.57863e-06	0	0	0	0	0	6.84287e-07	0	0
243_AT_TAT	0	0	0	0	0	0	2.19612e-06	0	0	0	0	0	0	0	0	0
244_TA_ATT	0	0	0	0	0	2.64996e-06	0	0	0	0	0	0	0	0	3.86149e-06	0
244_TC_ATT	0	0	0	0	0	0	0	0	0	0	0	0	0	0	2.57433e-06	2.99477e-06
244_TG_ATT	0	0	0	0	0	0	0	0	0	0	0	0	0	0	0	0
245_TA_TTT	0	0	0	0	0	0	4.39224e-06	0	0	0	0	0	0	0	0	2.99477e-06
245_TC_TTT	0	9.77833e-07	0	0	0	0	0	0	0	0	0	0	0	0	0	5.98953e-06
245_TG_TTT	0	0	0	0	0	0	2.19612e-06	0	0	0	0	0	0	0	0	0
246_TA_TTG	0	0	0	9.20266e-07	0	0	0	1.57863e-06	0	0	0	0	0	0	0	0
246_TC_TTG	0	9.77833e-07	0	9.20266e-07	0	3.97494e-06	2.19612e-06	1.57863e-06	0	5.26629e-07	0	0	0	0	5.14865e-06	0
246_TG_TTG	0	0	0	0	0	0	0	0	0	0	0	0	0	0	0	0
247_GA_TGC	0	0	0	0	7.28522e-07	0	0	0	0	0	0	0	0	0	1.28716e-06	0
247_GC_TGC	0	0	0	0	0	0	4.39224e-06	0	0	0	0	0	0	0	0	0
247_GT_TGC	1.32381e-05	1.46675e-05	6.39742e-06	7.36213e-06	9.47079e-06	3.97494e-06	2.19612e-06	3.15726e-06	3.09335e-05	9.47932e-06	8.14061e-06	1.08333e-05	8.85288e-06	3.42143e-06	9.01015e-06	1.19791e-05
248_CA_GCC	0	0	0	0	0	0	0	0	0	0	0	0	0	0	0	0
248_CG_GCC	0	0	0	0	0	1.32498e-06	0	0	0	0	0	0	0	0	0	0
248_CT_GCC	1.65476e-06	9.77833e-07	2.55897e-06	3.68107e-06	5.09965e-06	0	0	0	4.64003e-06	1.57989e-06	6.26201e-07	2.6e-06	1.47548e-06	2.05286e-06	0	0
249_CA_CCA	0	0	0	0	0	0	0	0	0	0	0	0	0	0	0	2.99477e-06
249_CG_CCA	0	0	0	0	0	0	0	0	0	0	0	4.33333e-07	0	0	0	0
249_CT_CCA	3.30951e-06	9.77833e-07	2.55897e-06	5.5216e-06	8.74226e-06	5.29992e-06	6.58835e-06	1.57863e-06	1.00534e-05	3.15977e-06	2.5048e-06	2.6e-06	4.42644e-06	6.15858e-06	0	2.99477e-06
250_AC_CAT	0	0	0	0	7.28522e-07	0	0	3.15726e-06	0	0	0	0	0	0	0	0
250_AG_CAT	0	0	1.91923e-06	9.20266e-07	3.64261e-06	0	0	3.15726e-06	0	5.26629e-07	0	0	0	6.84287e-07	0	0
250_AT_CAT	2.48213e-06	9.77833e-07	2.55897e-06	2.7608e-06	1.09278e-05	2.64996e-06	0	6.31452e-06	0	0	0	0	0	0	0	0
251_TA_ATC	0	0	0	0	0	0	0	0	0	0	0	0	0	0	0	0
251_TC_ATC	0	0	0	0	0	0	0	0	0	0	0	0	0	0	0	0
251_TG_ATC	0	0	0	0	0	0	0	0	0	0	0	0	0	0	0	0
252_CA_TCA	0	0	0	0	0	0	0	0	0	0	0	0	0	0	0	0
252_CG_TCA	0	0	0	0	0	0	0	0	0	0	0	0	0	0	0	0
252_CT_TCA	1.65476e-06	0	1.27948e-06	1.84053e-06	2.91409e-06	2.64996e-06	0	0	3.86669e-06	1.57989e-06	6.26201e-07	3.9e-06	7.3774e-07	2.05286e-06	0	0
253_AC_CAA	0	0	0	0	0	0	0	0	0	0	0	0	0	0	0	0
253_AG_CAA	8.27378e-07	2.9335e-06	6.39742e-07	0	7.28522e-07	1.32498e-06	2.19612e-06	3.15726e-06	0	0	0	4.33333e-07	1.47548e-06	6.84287e-07	0	0
253_AT_CAA	0	0	1.27948e-06	9.20266e-07	7.28522e-07	0	2.19612e-06	1.57863e-06	0	0	0	0	0	0	0	0
254_AC_AAC	0	0	0	0	0	0	0	0	0	0	0	0	0	0	0	0
254_AG_AAC	8.27378e-07	0	6.39742e-07	0	4.37113e-06	1.32498e-06	0	1.57863e-06	0	0	0	0	0	0	0	0
254_AT_AAC	0	0	0	9.20266e-07	0	0	0	3.15726e-06	0	0	0	0	0	0	0	0
255_CA_ACA	0	0	0	0	0	0	0	0	0	0	0	0	0	0	0	0
255_CG_ACA	0	0	0	0	0	0	0	0	0	0	0	0	0	0	0	0
255_CT_ACA	3.30951e-06	5.867e-06	6.39742e-07	2.7608e-06	2.18557e-06	5.29992e-06	4.39224e-06	1.57863e-06	8.50672e-06	2.10651e-06	3.7572e-06	3.03333e-06	3.6887e-06	6.84287e-06	0	2.99477e-06
256_AC_CAA	0	0	6.39742e-07	0	7.28522e-07	1.32498e-06	0	0	0	0	0	0	0	0	2.57433e-06	0
256_AG_CAA	8.27378e-07	0	6.39742e-07	0	7.28522e-07	1.32498e-06	2.19612e-06	0	0	0	0	8.66666e-07	7.3774e-07	6.84287e-07	0	0
256_AT_CAA	1.65476e-06	0	0	9.20266e-07	2.18557e-06	0	0	0	0	0	0	0	0	0	0	0
257_AC_AAC	0	0	0	0	0	0	2.19612e-06	0	0	0	0	0	0	0	0	0
257_AG_AAC	1.65476e-06	0	6.39742e-07	0	3.64261e-06	1.32498e-06	8.78447e-06	3.15726e-06	0	0	0	4.33333e-07	0	0	1.28716e-06	0
257_AT_AAC	0	0	0	0	0	0	0	0	0	0	0	0	0	0	0	0
258_CA_ACA	0	0	0	0	0	0	0	0	0	0	0	0	0	0	0	0
258_CG_ACA	0	0	0	0	0	0	0	0	0	0	0	0	0	0	0	0
258_CT_ACA	6.61903e-06	1.1734e-05	4.4782e-06	3.68107e-06	1.45704e-05	7.94988e-06	1.09806e-05	4.73589e-06	9.28005e-06	6.84617e-06	5.63581e-06	8.23332e-06	8.11514e-06	1.57386e-05	2.57433e-06	5.98953e-06
259_AC_CAC	0	0	0	0	7.28522e-07	0	0	1.57863e-06	0	0	0	0	0	0	0	0
259_AG_CAC	1.65476e-06	9.77833e-07	6.39742e-07	0	2.18557e-06	2.64996e-06	0	3.15726e-06	7.73338e-07	0	0	0	7.3774e-07	0	0	2.99477e-06
259_AT_CAC	0	0	0	0	7.28522e-07	3.97494e-06	8.78447e-06	1.57863e-06	0	0	0	0	0	0	0	0
260_CA_ACC	0	0	0	0	0	0	0	0	0	0	0	0	0	0	0	0
260_CG_ACC	0	0	0	0	0	0	0	0	0	0	0	0	0	0	0	0
260_CT_ACC	3.30951e-06	2.9335e-06	1.27948e-06	2.7608e-06	2.18557e-06	0	0	0	3.86669e-06	2.63314e-06	3.131e-06	2.6e-06	2.95096e-06	4.10572e-06	0	0
261_CA_CCA	0	0	0	0	0	0	0	0	0	0	0	0	0	0	0	0
261_CG_CCA	0	0	0	0	0	0	0	0	0	0	0	0	0	0	0	0
261_CT_CCA	3.30951e-06	9.77833e-07	2.55897e-06	1.84053e-06	2.18557e-06	2.64996e-06	2.19612e-06	1.57863e-06	5.41336e-06	5.26629e-07	2.5048e-06	3.03333e-06	2.95096e-06	5.47429e-06	1.28716e-06	0
262_AC_CAA	0	0	0	0	7.28522e-07	3.97494e-06	8.78447e-06	0	0	0	0	0	0	0	2.57433e-06	5.98953e-06
262_AG_CAA	8.27378e-07	9.77833e-07	6.39742e-07	2.7608e-06	7.28522e-07	0	0	0	1.54668e-06	0	0	1.3e-06	7.3774e-07	1.36857e-06	0	0
262_AT_CAA	3.30951e-06	4.88916e-06	3.19871e-06	5.5216e-06	2.18557e-06	5.29992e-06	6.58835e-06	9.47177e-06	0	0	0	0	0	0	0	0
263_AC_AAG	8.27378e-07	0	0	0	0	0	8.78447e-06	3.15726e-06	0	0	0	0	0	0	1.28716e-06	2.99477e-06
263_AG_AAG	0	0	0	0	0	0	0	0	0	5.26629e-07	0	0	0	0	0	0
263_AT_AAG	0	0	6.39742e-07	0	7.28522e-07	0	0	0	0	0	0	0	0	0	0	0
264_GA_AGT	0	9.77833e-07	0	0	0	0	0	0	0	0	0	0	0	0	0	0
264_GC_AGT	0	0	0	0	0	0	2.19612e-06	4.73589e-06	0	0	0	0	0	0	0	0
264_GT_AGT	0	0	0	0	1.45704e-06	0	0	0	0	0	0	0	0	0	0	0
265_TA_GTC	0	0	0	0	0	0	0	0	0	0	0	0	0	0	0	0
265_TC_GTC	0	9.77833e-07	0	0	0	1.32498e-06	0	0	0	0	0	0	0	0	0	0
265_TG_GTC	0	0	0	0	0	0	0	0	0	0	0	0	0	0	0	0
266_CA_TCC	0	0	0	0	0	0	0	0	0	0	0	0	0	0	0	0
266_CG_TCC	0	0	0	0	0	0	0	0	0	0	0	0	0	0	0	0
266_CT_TCC	1.65476e-06	1.95567e-06	0	3.68107e-06	7.28522e-07	0	0	1.57863e-06	3.09335e-06	0	0	1.3e-06	2.21322e-06	2.73715e-06	0	0
267_CA_CCT	0	0	0	0	0	0	0	0	0	0	0	0	0	0	0	0
267_CG_CCT	0	0	0	0	0	0	0	0	0	0	0	0	0	0	0	0
267_CT_CCT	0	1.95567e-06	0	1.84053e-06	3.64261e-06	2.64996e-06	2.19612e-06	3.15726e-06	3.09335e-06	0	0	8.66666e-07	0	2.05286e-06	0	2.99477e-06
268_TA_CTT	0	0	0	0	0	0	0	0	0	0	0	0	0	0	0	0
268_TC_CTT	0	0	0	0	0	0	0	0	0	0	0	0	0	0	0	0
268_TG_CTT	0	0	0	0	0	0	0	0	0	0	0	0	0	0	0	0
269_TA_TTC	8.27378e-07	0	0	0	0	0	0	0	0	0	0	4.33333e-07	0	0	0	0
269_TC_TTC	0	0	0	0	0	0	0	0	0	0	0	4.33333e-07	0	0	0	0
269_TG_TTC	0	0	6.39742e-07	0	0	0	0	0	0	0	0	0	0	0	0	0
270_CA_TCG	0	0	0	0	0	0	0	0	0	0	0	0	0	0	0	0
270_CG_TCG	0	0	0	0	0	0	0	0	0	0	0	0	0	0	0	0
270_CT_TCG	9.01842e-05	9.97389e-05	9.91601e-05	8.55848e-05	7.79519e-05	8.87737e-05	7.4668e-05	0.000102611	8.97072e-05	7.3728e-05	9.01729e-05	8.27666e-05	0.000101808	8.48515e-05	0.000100399	9.28377e-05
271_GA_CGA	0	0	6.39742e-07	0	0	1.32498e-06	0	1.57863e-06	0	0	0	0	0	0	0	0
271_GC_CGA	0	0	0	0	1.45704e-06	0	0	3.15726e-06	0	0	0	0	0	0	0	0
271_GT_CGA	4.96427e-06	0	3.19871e-06	5.5216e-06	2.18557e-06	1.32498e-06	2.19612e-06	1.57863e-06	1.39201e-05	3.15977e-06	3.7572e-06	8.23332e-06	5.16418e-06	9.58001e-06	2.57433e-06	0
272_AC_GAG	0	0	0	0	0	0	0	0	0	0	0	0	0	0	0	0
272_AG_GAG	0	0	6.39742e-07	0	0	2.64996e-06	0	1.57863e-06	0	0	0	0	0	0	0	0
272_AT_GAG	0	0	0	0	1.45704e-06	0	0	0	0	0	0	0	0	0	0	0
273_GA_AGG	8.27378e-07	0	0	0	1.45704e-06	1.32498e-06	0	0	0	0	0	0	0	0	0	0
273_GC_AGG	0	0	0	0	0	0	0	0	0	0	0	0	0	0	0	0
273_GT_AGG	4.96427e-06	5.867e-06	1.91923e-06	6.44186e-06	5.09965e-06	1.32498e-06	4.39224e-06	1.57863e-06	1.00534e-05	3.6864e-06	6.26201e-06	3.9e-06	5.16418e-06	2.73715e-06	3.86149e-06	5.98953e-06
274_GA_GGA	0	0	0	0	0	0	0	0	0	0	0	0	0	0	0	0
274_GC_GGA	0	0	0	9.20266e-07	0	0	0	0	0	0	0	0	0	0	0	0
274_GT_GGA	6.61903e-06	1.1734e-05	7.03717e-06	1.47243e-05	8.74226e-06	1.05998e-05	6.58835e-06	1.57863e-06	1.16001e-05	7.3728e-06	6.88821e-06	6.49999e-06	1.18038e-05	7.52715e-06	2.57433e-06	1.79686e-05
275_AC_GAC	0	0	0	0	0	0	0	0	0	0	0	0	0	0	2.57433e-06	0
275_AG_GAC	8.27378e-07	9.77833e-07	0	9.20266e-07	3.64261e-06	3.97494e-06	2.19612e-06	0	7.73338e-07	0	0	0	1.47548e-06	6.84287e-07	1.28716e-06	0
275_AT_GAC	0	0	0	9.20266e-07	0	0	0	0	0	0	0	0	0	0	0	0
276_CA_ACA	0	0	0	0	0	0	0	0	0	0	0	0	0	0	0	0
276_CG_ACA	0	0	0	0	0	0	0	0	0	0	0	0	0	0	0	0
276_CT_ACA	4.96427e-06	7.82266e-06	5.11794e-06	4.60133e-06	1.38419e-05	5.29992e-06	0	1.57863e-06	9.28005e-06	5.26629e-06	6.26201e-06	8.66666e-06	8.85288e-06	1.02643e-05	6.43582e-06	0
277_AC_CAT	0	0	0	0	0	0	0	3.15726e-06	0	0	0	0	0	0	0	2.99477e-06
277_AG_CAT	8.27378e-07	9.77833e-07	6.39742e-07	0	2.18557e-06	1.32498e-06	2.19612e-06	4.73589e-06	0	0	0	0	0	0	0	0
277_AT_CAT	3.30951e-06	1.95567e-06	6.39742e-07	9.20266e-07	5.82818e-06	6.6249e-06	4.39224e-06	1.57863e-06	0	0	0	0	0	0	0	0
278_TA_ATC	0	0	0	0	0	0	0	0	0	0	0	0	0	0	0	0
278_TC_ATC	0	0	0	0	0	0	0	0	0	0	0	4.33333e-07	0	0	0	0
278_TG_ATC	0	0	0	0	0	0	0	0	0	0	0	0	0	0	0	0
279_CA_TCC	0	0	0	0	0	0	0	0	0	0	0	0	0	0	0	0
279_CG_TCC	0	0	0	0	0	0	0	0	0	0	0	0	0	0	0	0
279_CT_TCC	8.27378e-07	0	1.91923e-06	1.84053e-06	7.28522e-07	1.32498e-06	0	4.73589e-06	1.54668e-06	1.05326e-06	6.26201e-07	8.66666e-07	0	3.42143e-06	1.28716e-06	0
280_CA_CCA	0	0	0	0	0	0	0	0	0	0	0	0	0	0	0	0
280_CG_CCA	0	0	0	0	0	0	0	0	0	0	0	0	0	0	0	0
280_CT_CCA	2.48213e-06	0	3.83845e-06	1.84053e-06	2.18557e-06	7.94988e-06	1.31767e-05	4.73589e-06	6.96004e-06	2.10651e-06	6.26201e-07	5.63333e-06	4.42644e-06	2.73715e-06	3.86149e-06	8.9843e-06
281_AC_CAT	0	0	0	0	0	0	0	0	0	0	0	0	0	0	0	0
281_AG_CAT	8.27378e-07	0	1.27948e-06	9.20266e-07	0	0	2.19612e-06	1.57863e-06	0	0	0	0	0	0	0	0
281_AT_CAT	8.27378e-07	0	1.27948e-06	9.20266e-07	5.82818e-06	2.64996e-06	0	0	0	0	0	0	0	0	0	0
282_TA_ATC	0	0	0	0	0	0	0	0	0	0	0	0	0	0	0	0
282_TC_ATC	0	0	0	0	0	0	0	0	0	0	0	0	0	0	1.28716e-06	0
282_TG_ATC	0	0	0	0	0	0	0	0	0	0	0	0	0	0	0	0
