# Supplementary material for: Capturing the primordial Kras mutation initiating urethane carcinogenesis
Source: Nat Commun. 2020 Apr 14;11:1800. doi: 10.1038/s41467-020-15660-8 (PMC7156420; doi:10.1038/s41467-020-15660-8)
Supplement: Supplementary file 10 — Supplementary Data 7 [file 41467_2020_15660_MOESM10_ESM.xlsx]

## Sheet: Sheet1
Frequency of mutations in Kras exon 2 detected by MDS targeting the non-transcribed strand in the liver of mice after PBS or urethane exposure
Substitution nomenclature: nucleotide position_substitution_trinucleotide context
Sample name: treatment_harvest time_mouse
	UR_1w_1	UR_1w_2	UR_1w_3	UR_1w_4	UR_1w_5	UR_4w_1	UR_4w_2	UR_4w_3	UR_4w_4	PBS_1w_1	PBS_1w_2	PBS_1w_3	PBS_1w_4	PBS_1w_5	PBS_4w_1	PBS_4w_2	PBS_4w_3	PBS_4w_4
132_AC_TAG	0	0	0	0	0	0	0	0	0	0	0	0	0	0	0	0	0	0
132_AG_TAG	0	0	0	0	0	0	1.21703e-06	0	0	0	0	0	0	0	0	0	1.34822e-06	0
132_AT_TAG	0	0	0	0	0	0	1.21703e-06	0	0	0	0	0	0	0	0	0	0	0
133_GA_AGT	0	0	0	0	0	0	0	0	0	0	0	0	0	0	2.74152e-06	0	0	0
133_GC_AGT	0	0	0	0	0	0	0	0	0	0	0	0	0	0	0	0	0	0
133_GT_AGT	6.41534e-06	8.87654e-06	0	0	0	1.46615e-05	3.65109e-06	0	0	1.21704e-05	1.48554e-06	0	4.79918e-06	0	5.48304e-06	1.03338e-06	5.39289e-06	3.13921e-06
134_TA_GTA	0	0	0	0	0	0	0	0	0	0	0	0	4.79918e-06	0	0	0	0	0
134_TC_GTA	0	0	0	0	0	0	0	0	0	6.08521e-06	0	0	0	0	0	0	0	0
134_TG_GTA	0	0	0	0	0	0	0	0	0	0	0	0	0	0	0	0	0	0
135_AC_TAA	0	0	0	0	0	0	0	0	0	0	0	0	0	0	0	0	0	0
135_AG_TAA	0	0	0	3.57424e-06	0	0	0	0	0	0	0	0	0	0	0	0	0	0
135_AT_TAA	0	0	0	0	0	0	0	0	0	0	0	0	0	0	0	0	0	0
136_AC_AAT	0	0	4.98656e-06	0	0	0	0	0	0	0	0	0	0	0	0	0	0	0
136_AG_AAT	2.13845e-06	4.43827e-06	0	0	0	4.88718e-06	0	0	0	0	0	0	0	0	2.74152e-06	0	0	0
136_AT_AAT	0	0	0	0	0	0	0	0	0	0	0	0	0	0	0	0	0	0
137_TA_ATT	0	0	0	0	0	0	0	0	0	0	0	0	0	0	0	0	1.34822e-06	0
137_TC_ATT	0	0	0	0	0	0	0	0	0	0	1.48554e-06	0	0	0	0	1.03338e-06	0	0
137_TG_ATT	0	0	0	0	0	0	0	0	0	0	0	0	0	0	0	0	0	0
138_TA_TTG	0	4.43827e-06	0	0	0	0	0	0	0	0	0	0	0	0	0	0	0	0
138_TC_TTG	0	0	0	0	0	0	0	0	0	0	0	0	0	0	0	0	0	0
138_TG_TTG	2.13845e-06	4.43827e-06	0	0	0	0	0	0	0	0	0	0	0	0	0	0	0	0
139_GA_TGA	0	0	0	0	0	0	0	0	0	0	0	0	0	0	0	1.03338e-06	0	0
139_GC_TGA	0	0	0	0	0	0	0	0	0	0	0	0	0	0	0	0	0	0
139_GT_TGA	3.20767e-05	8.87654e-06	4.98656e-06	3.57424e-06	7.81632e-06	0	8.5192e-06	9.87269e-06	1.63806e-05	2.43408e-05	1.33698e-05	0	1.91967e-05	4.9241e-06	1.37076e-05	8.26702e-06	9.43755e-06	6.27843e-06
140_AC_GAT	0	0	0	0	0	0	0	0	0	0	0	0	0	0	0	0	0	0
140_AG_GAT	0	4.43827e-06	0	0	0	0	1.21703e-06	0	0	0	0	0	0	0	0	0	0	0
140_AT_GAT	0	0	0	0	0	0	0	0	0	0	0	0	0	0	0	0	0	0
141_TA_ATG	0	0	0	0	0	0	0	0	0	0	0	0	0	0	0	0	0	3.13921e-06
141_TC_ATG	0	4.43827e-06	0	0	0	0	0	0	0	0	0	0	0	0	2.74152e-06	0	0	0
141_TG_ATG	0	0	0	0	0	0	0	0	0	0	0	0	0	0	0	0	0	0
142_GA_TGG	0	0	0	0	0	0	0	0	0	0	0	0	0	0	0	0	0	0
142_GC_TGG	0	0	0	0	0	4.88718e-06	0	0	0	0	0	0	0	0	0	0	0	0
142_GT_TGG	1.71076e-05	1.77531e-05	0	7.14847e-06	7.81632e-06	0	9.73623e-06	0	2.04757e-05	2.43408e-05	1.9312e-05	1.66298e-05	4.79918e-06	4.9241e-06	1.91906e-05	3.10013e-06	1.88751e-05	1.56961e-05
143_GA_GGA	0	0	0	0	0	0	0	0	0	0	0	0	0	0	0	0	1.34822e-06	0
143_GC_GGA	0	0	0	0	0	0	0	0	0	0	0	0	0	0	0	0	0	0
143_GT_GGA	3.84921e-05	1.77531e-05	9.97312e-06	7.14847e-06	3.90816e-06	2.44359e-05	1.21703e-05	0	8.19028e-06	1.82556e-05	1.48554e-05	0	4.79918e-06	0	2.74152e-05	3.10013e-06	2.15715e-05	6.27843e-06
144_AC_GAG	0	0	0	0	0	0	0	0	0	0	0	0	0	0	0	0	0	0
144_AG_GAG	0	0	0	0	3.90816e-06	0	2.43406e-06	0	0	0	0	0	0	0	0	0	0	0
144_AT_GAG	0	0	0	0	0	0	0	0	0	0	0	0	0	0	0	0	0	0
145_GA_AGA	0	0	0	0	0	0	0	0	0	0	0	0	0	0	0	0	0	0
145_GC_AGA	0	0	0	0	0	0	0	0	0	0	0	0	0	0	0	0	0	0
145_GT_AGA	2.13845e-06	1.33148e-05	0	0	3.90816e-06	4.88718e-06	1.21703e-06	0	0	0	1.48554e-06	0	0	0	8.22456e-06	1.03338e-06	2.69644e-06	0
146_AC_GAA	0	0	0	0	0	0	0	0	0	0	0	0	0	0	0	0	0	0
146_AG_GAA	2.13845e-06	0	0	0	0	4.88718e-06	1.21703e-06	0	0	1.21704e-05	0	0	0	0	0	0	1.34822e-06	0
146_AT_GAA	0	0	0	0	0	0	0	0	0	0	0	0	0	0	0	0	0	0
147_AC_AAA	0	0	0	0	0	0	0	0	0	0	0	0	0	0	0	0	0	0
147_AG_AAA	0	0	0	0	0	0	1.21703e-06	0	0	6.08521e-06	0	0	0	0	0	0	0	0
147_AT_AAA	0	0	0	0	0	0	0	0	0	0	0	0	0	0	0	0	0	0
148_AC_AAC	0	0	0	0	0	0	0	0	0	0	0	0	0	0	0	0	0	0
148_AG_AAC	0	0	0	3.57424e-06	3.90816e-06	9.77436e-06	0	0	0	0	0	0	0	0	0	0	0	0
148_AT_AAC	0	0	0	0	0	0	0	0	0	0	0	0	0	0	0	0	0	0
149_CA_ACC	0	0	0	0	0	0	0	0	0	0	0	0	0	0	0	0	0	0
149_CG_ACC	0	0	0	0	0	0	0	0	0	0	0	0	0	0	0	0	0	0
149_CT_ACC	6.41534e-06	3.55062e-05	0	3.57424e-06	7.81632e-06	4.88718e-06	2.19065e-05	4.93635e-06	0	3.65112e-05	1.18843e-05	0	0	4.9241e-06	1.37076e-05	3.10013e-06	1.48304e-05	1.25569e-05
150_CA_CCT	0	0	0	0	0	0	0	0	0	0	0	0	0	0	0	0	1.34822e-06	0
150_CG_CCT	0	4.43827e-06	0	0	0	0	0	0	0	0	0	0	0	0	0	0	0	0
150_CT_CCT	2.13845e-06	0	0	0	0	4.88718e-06	4.86812e-06	4.93635e-06	0	0	0	0	0	0	0	2.06676e-06	1.34822e-06	0
151_TA_CTG	2.13845e-06	0	0	0	0	0	0	0	0	0	0	0	0	0	0	0	0	0
151_TC_CTG	0	8.87654e-06	0	0	0	0	1.21703e-06	0	0	0	0	0	0	0	0	0	1.34822e-06	0
151_TG_CTG	0	0	0	0	0	0	0	0	0	0	0	0	0	0	0	0	0	0
152_GA_TGT	0	0	0	0	0	0	0	0	4.09514e-06	0	0	0	0	0	0	0	0	0
152_GC_TGT	0	0	0	0	0	0	0	0	0	0	0	0	0	0	0	0	0	0
152_GT_TGT	1.71076e-05	1.33148e-05	0	0	0	1.46615e-05	4.86812e-06	0	0	0	4.45661e-06	0	0	0	5.48304e-06	2.06676e-06	6.74111e-06	0
153_TA_GTC	0	0	0	0	0	0	0	0	0	0	0	0	0	0	0	0	0	0
153_TC_GTC	0	0	0	0	0	0	0	0	0	0	0	0	0	4.9241e-06	0	1.03338e-06	0	0
153_TG_GTC	0	0	0	0	0	0	0	0	0	0	0	0	0	0	0	0	0	0
154_CA_TCT	0	0	0	0	0	0	0	0	0	0	0	0	0	0	0	0	0	0
154_CG_TCT	0	0	0	3.57424e-06	0	0	0	0	0	0	0	0	0	0	0	0	0	0
154_CT_TCT	8.55379e-06	0	0	0	0	4.88718e-06	2.43406e-06	0	0	0	0	0	0	0	0	0	0	0
155_TA_CTC	6.41534e-06	4.43827e-06	0	0	0	4.88718e-06	0	0	0	0	0	0	0	0	0	0	0	0
155_TC_CTC	0	0	0	0	0	0	0	0	0	0	0	0	0	0	0	0	0	0
155_TG_CTC	0	0	0	0	0	0	0	0	0	0	0	0	0	0	0	0	0	0
156_CA_TCT	0	0	0	0	0	0	0	0	0	0	0	0	0	0	0	0	0	0
156_CG_TCT	0	0	0	0	0	0	0	0	4.09514e-06	0	0	0	0	0	0	0	0	3.13921e-06
156_CT_TCT	4.27689e-06	4.43827e-06	0	0	0	0	2.43406e-06	0	4.09514e-06	0	4.45661e-06	0	0	0	2.74152e-06	2.06676e-06	2.69644e-06	0
157_TA_CTT	4.27689e-06	0	0	0	0	0	1.21703e-06	0	0	6.08521e-06	0	0	0	0	2.74152e-06	0	0	0
157_TC_CTT	0	0	0	0	0	0	0	0	0	0	0	0	0	4.9241e-06	0	0	0	0
157_TG_CTT	0	0	0	0	0	0	0	1.97454e-05	0	0	0	0	1.43975e-05	0	0	0	0	0
158_TA_TTG	0	0	0	0	0	0	1.21703e-06	0	0	0	0	0	0	4.9241e-06	0	0	0	0
158_TC_TTG	2.13845e-06	0	0	0	0	0	0	0	0	6.08521e-06	0	0	0	0	0	0	0	0
158_TG_TTG	2.13845e-06	0	0	0	0	0	0	4.93635e-06	0	0	0	0	0	0	0	0	0	0
159_GA_TGG	0	0	0	7.14847e-06	3.90816e-06	0	0	0	0	0	0	0	0	0	0	0	0	0
159_GC_TGG	0	0	0	0	0	0	1.21703e-06	0	0	0	0	0	0	0	0	0	0	0
159_GT_TGG	4.27689e-06	8.87654e-06	0	0	0	0	4.86812e-06	0	8.19028e-06	0	5.94215e-06	0	4.79918e-06	0	2.74152e-06	4.13351e-06	1.34822e-06	3.13921e-06
160_GA_GGA	0	0	0	0	0	0	0	0	0	0	0	0	0	0	2.74152e-06	0	0	0
160_GC_GGA	2.13845e-06	0	0	0	0	0	0	0	0	0	0	0	0	0	0	1.03338e-06	0	0
160_GT_GGA	2.35229e-05	4.43827e-06	9.97312e-06	1.42969e-05	1.56326e-05	1.46615e-05	9.73623e-06	4.93635e-06	8.19028e-06	1.82556e-05	1.03988e-05	0	4.79918e-06	4.9241e-06	8.22456e-06	6.20027e-06	1.61787e-05	0
161_AC_GAT	0	0	0	0	0	0	0	0	0	0	0	0	0	0	0	0	0	0
161_AG_GAT	0	0	9.97312e-06	0	0	0	1.21703e-06	0	0	0	0	0	0	0	0	0	0	0
161_AT_GAT	0	0	0	0	0	0	0	0	0	0	0	0	0	0	0	0	0	0
162_TA_ATA	0	0	0	0	0	0	0	0	0	0	0	0	0	0	0	0	0	0
162_TC_ATA	0	0	0	3.57424e-06	0	4.88718e-06	3.65109e-06	0	4.09514e-06	0	0	0	0	0	0	0	1.34822e-06	0
162_TG_ATA	0	0	0	0	0	0	0	0	0	0	0	0	0	0	0	0	0	0
163_AC_TAT	0	0	0	0	0	0	0	0	0	0	0	0	0	0	0	0	0	0
163_AG_TAT	0	0	0	0	0	0	0	0	0	0	0	0	0	0	0	0	0	0
163_AT_TAT	0	0	0	0	0	0	0	0	0	0	0	0	0	0	0	0	0	0
164_TA_ATT	0	0	0	0	0	0	0	0	0	0	0	0	0	0	0	0	0	0
164_TC_ATT	0	0	4.98656e-06	0	0	0	0	0	0	0	0	0	0	0	0	0	0	0
164_TG_ATT	0	0	0	0	0	0	0	0	0	0	0	0	0	0	0	0	0	0
165_TA_TTC	2.13845e-06	0	0	0	0	0	0	0	0	6.08521e-06	1.48554e-06	0	0	0	0	0	1.34822e-06	0
165_TC_TTC	2.13845e-06	0	0	0	0	0	0	4.93635e-06	0	0	0	0	0	0	2.74152e-06	3.10013e-06	0	0
165_TG_TTC	0	0	0	0	0	0	0	0	0	0	0	0	0	0	0	0	0	0
166_CA_TCT	0	0	0	0	3.90816e-06	4.88718e-06	0	0	0	0	0	0	0	0	0	0	0	0
166_CG_TCT	0	0	0	0	0	0	0	0	0	0	0	0	0	0	0	0	0	0
166_CT_TCT	6.41534e-06	1.33148e-05	0	0	0	4.88718e-06	6.08515e-06	4.93635e-06	0	0	1.48554e-06	0	0	0	2.74152e-06	0	0	3.13921e-06
167_TA_CTC	0	0	0	0	0	0	0	0	0	0	0	0	0	0	2.74152e-06	0	0	0
167_TC_CTC	0	0	0	0	0	0	0	0	0	6.08521e-06	0	5.54327e-06	0	0	0	0	0	0
167_TG_CTC	0	0	0	0	0	0	0	0	0	0	0	0	0	0	0	0	0	0
168_CA_TCG	0	0	0	0	3.90816e-06	0	0	0	0	0	0	0	0	0	0	0	0	0
168_CG_TCG	0	0	0	0	0	0	0	0	0	0	0	0	0	0	0	0	0	0
168_CT_TCG	5.98765e-05	7.98889e-05	3.49059e-05	9.65044e-05	0.000109428	6.84205e-05	8.64091e-05	0.000123409	0.000102378	7.30225e-05	8.61612e-05	9.97788e-05	9.59836e-05	8.37096e-05	8.49872e-05	7.95701e-05	8.22415e-05	9.73157e-05
169_GA_CGA	0	0	0	0	0	0	0	0	0	0	0	0	0	0	0	0	0	0
169_GC_CGA	0	0	0	0	0	0	0	0	0	0	0	0	0	0	0	0	0	0
169_GT_CGA	2.56614e-05	1.33148e-05	0	3.57424e-06	0	0	1.09533e-05	9.87269e-06	0	6.08521e-06	1.33698e-05	1.66298e-05	0	4.9241e-06	5.48304e-06	1.24005e-05	2.15715e-05	9.41764e-06
170_AC_GAC	0	0	0	0	0	0	0	0	0	0	0	0	0	0	0	0	0	0
170_AG_GAC	2.13845e-06	0	0	3.57424e-06	0	0	3.65109e-06	0	0	0	0	0	4.79918e-06	0	5.48304e-06	1.03338e-06	0	0
170_AT_GAC	0	0	0	0	3.90816e-06	0	1.21703e-06	0	0	0	0	0	0	0	0	0	0	0
171_CA_ACA	0	0	0	0	0	0	1.21703e-06	0	0	0	0	0	0	0	0	0	0	0
171_CG_ACA	0	0	0	0	0	0	0	0	0	0	0	0	0	0	0	0	0	0
171_CT_ACA	3.63536e-05	3.55062e-05	0	1.07227e-05	7.81632e-06	3.90974e-05	2.19065e-05	4.93635e-06	4.09514e-06	3.65112e-05	1.48554e-05	0	4.79918e-06	4.9241e-06	1.09661e-05	1.03338e-05	1.88751e-05	3.13921e-06
172_AC_CAC	0	0	0	0	0	0	0	0	0	0	0	0	0	0	0	0	0	0
172_AG_CAC	4.27689e-06	0	0	0	0	0	1.21703e-06	9.87269e-06	0	6.08521e-06	1.48554e-06	0	0	4.9241e-06	2.74152e-06	0	2.69644e-06	0
172_AT_CAC	2.13845e-06	0	0	0	0	4.88718e-06	0	0	0	0	0	0	0	0	0	0	0	0
173_CA_ACA	0	0	0	3.57424e-06	0	0	0	0	0	0	0	0	0	0	0	0	0	0
173_CG_ACA	0	0	0	0	0	0	0	0	0	0	0	0	0	0	0	0	0	0
173_CT_ACA	2.56614e-05	3.99444e-05	0	3.57424e-06	7.81632e-06	2.93231e-05	2.19065e-05	4.93635e-06	8.19028e-06	6.08521e-05	2.67397e-05	0	9.59836e-06	4.9241e-06	8.22456e-06	9.3004e-06	2.4268e-05	0
174_AC_CAG	0	0	0	0	0	0	0	0	0	0	0	0	0	0	0	0	0	0
174_AG_CAG	0	0	0	0	0	4.88718e-06	2.43406e-06	0	0	0	0	0	0	0	0	0	0	3.13921e-06
174_AT_CAG	0	0	0	7.14847e-06	0	0	1.21703e-06	0	0	0	0	0	0	0	0	0	0	0
175_GA_AGC	0	0	0	0	0	0	0	0	0	0	0	0	0	0	0	1.03338e-06	0	0
175_GC_AGC	0	0	0	0	0	0	0	0	0	0	0	5.54327e-06	0	0	0	0	0	0
175_GT_AGC	1.71076e-05	1.33148e-05	4.98656e-06	1.78712e-05	7.81632e-06	9.77436e-06	2.06895e-05	4.93635e-06	1.63806e-05	1.21704e-05	2.07975e-05	5.54327e-06	4.79918e-06	1.47723e-05	8.22456e-06	1.55007e-05	2.02233e-05	1.88353e-05
176_CA_GCA	0	0	0	0	0	0	0	4.93635e-06	0	0	0	0	0	0	0	0	0	0
176_CG_GCA	0	0	0	0	0	0	0	0	0	0	0	0	0	0	0	0	0	0
176_CT_GCA	2.56614e-05	5.32592e-05	0	3.57424e-06	3.90816e-06	3.42103e-05	1.70384e-05	0	0	3.65112e-05	1.33698e-05	0	4.79918e-06	9.84819e-06	2.74152e-05	1.03338e-05	3.50538e-05	3.13921e-06
177_AC_CAG	0	0	0	0	0	0	0	0	0	0	0	0	0	0	0	0	0	0
177_AG_CAG	2.13845e-06	4.43827e-06	0	0	0	0	0	4.93635e-06	0	0	1.48554e-06	0	0	0	2.74152e-06	1.03338e-06	0	0
177_AT_CAG	0	0	0	0	0	4.88718e-06	3.65109e-06	4.93635e-06	0	0	0	0	0	0	0	0	0	0
178_GA_AGG	0	0	0	0	0	0	0	0	0	0	0	0	0	0	0	0	0	0
178_GC_AGG	0	0	0	0	0	0	0	0	0	0	0	0	0	0	0	0	0	0
178_GT_AGG	1.71076e-05	8.87654e-06	4.98656e-06	7.14847e-06	3.90816e-06	4.88718e-06	4.86812e-06	4.93635e-06	8.19028e-06	6.08521e-06	4.45661e-06	0	4.79918e-06	0	5.48304e-06	5.16689e-06	6.74111e-06	9.41764e-06
179_GA_GGT	0	0	0	0	0	0	0	4.93635e-06	0	0	0	0	0	0	0	0	0	0
179_GC_GGT	0	0	0	0	0	0	0	0	0	0	0	0	0	0	0	0	0	0
179_GT_GGT	1.06922e-05	4.43827e-06	9.97312e-06	0	0	4.88718e-06	7.30217e-06	4.93635e-06	0	0	7.42769e-06	0	9.59836e-06	4.9241e-06	1.37076e-05	3.10013e-06	1.07858e-05	3.13921e-06
180_TA_GTC	0	0	0	0	0	0	0	0	0	0	0	0	0	0	0	0	0	0
180_TC_GTC	0	4.43827e-06	0	0	0	0	0	0	0	0	0	0	0	0	0	0	1.34822e-06	0
180_TG_GTC	0	0	0	0	0	0	1.21703e-06	0	0	0	0	0	0	0	0	0	0	0
181_CA_TCA	0	0	0	0	0	0	1.21703e-06	0	4.09514e-06	0	0	0	0	0	0	0	0	0
181_CG_TCA	0	0	0	0	3.90816e-06	0	0	0	0	0	0	0	0	0	0	0	0	0
181_CT_TCA	1.9246e-05	3.99444e-05	4.98656e-06	0	1.17245e-05	1.46615e-05	1.21703e-05	0	8.19028e-06	2.43408e-05	1.18843e-05	5.54327e-06	4.79918e-06	0	1.37076e-05	6.20027e-06	2.02233e-05	6.27843e-06
182_AC_CAA	0	0	0	0	0	0	0	0	0	0	0	0	0	0	0	0	0	0
182_AG_CAA	0	0	0	3.57424e-06	0	4.88718e-06	6.08515e-06	4.93635e-06	0	0	0	0	0	0	0	3.10013e-06	0	0
182_AT_CAA	2.13845e-06	0	0	0	0	0	3.65109e-06	0	8.19028e-06	0	0	0	0	0	0	0	0	0
183_AC_AAG	2.13845e-06	0	0	0	0	0	0	0	4.09514e-06	0	0	0	0	0	0	0	0	0
183_AG_AAG	0	0	0	0	0	0	0	0	0	0	0	0	0	0	0	0	0	3.13921e-06
183_AT_AAG	0	0	0	0	0	0	9.73623e-06	0	0	0	0	0	0	0	0	0	0	0
184_GA_AGA	0	0	0	0	0	0	0	0	0	0	0	0	0	0	0	1.03338e-06	0	0
184_GC_AGA	0	0	0	0	0	0	0	0	4.09514e-06	0	0	0	0	0	0	0	0	0
184_GT_AGA	6.41534e-06	1.77531e-05	4.98656e-06	0	0	1.46615e-05	1.33873e-05	4.93635e-06	0	6.08521e-06	1.9312e-05	0	0	0	1.37076e-05	1.03338e-06	1.2134e-05	6.27843e-06
185_AC_GAG	0	0	0	0	0	0	0	0	0	0	0	0	0	0	0	0	0	0
185_AG_GAG	0	0	0	0	0	0	0	0	0	0	0	0	0	0	0	0	0	0
185_AT_GAG	0	0	0	0	0	0	0	0	0	0	0	0	0	0	0	0	0	0
186_GA_AGG	0	0	0	0	0	0	0	0	0	0	0	0	0	0	0	0	0	0
186_GC_AGG	0	0	0	0	0	0	0	0	0	0	0	0	0	0	0	0	0	0
186_GT_AGG	2.77998e-05	4.43827e-06	0	1.07227e-05	3.90816e-06	4.88718e-06	1.33873e-05	1.4809e-05	0	0	1.63409e-05	0	4.79918e-06	9.84819e-06	1.37076e-05	6.20027e-06	2.15715e-05	6.27843e-06
187_GA_GGA	0	0	0	0	0	0	0	0	0	0	0	0	0	0	0	0	0	0
187_GC_GGA	0	0	0	3.57424e-06	0	0	0	0	0	0	0	0	0	0	0	0	0	0
187_GT_GGA	2.35229e-05	3.55062e-05	9.97312e-06	1.42969e-05	1.17245e-05	1.46615e-05	1.33873e-05	1.4809e-05	4.09514e-06	6.08521e-06	1.9312e-05	0	9.59836e-06	0	2.19322e-05	1.44673e-05	2.83126e-05	6.27843e-06
188_AC_GAG	0	0	0	0	0	0	0	0	0	0	0	0	0	0	0	0	0	0
188_AG_GAG	2.13845e-06	0	4.98656e-06	0	0	0	0	0	0	0	0	5.54327e-06	0	4.9241e-06	0	1.03338e-06	0	0
188_AT_GAG	0	0	0	0	0	4.88718e-06	0	0	0	0	0	0	0	0	0	0	0	0
189_GA_AGT	0	0	0	0	0	0	0	0	0	0	0	0	0	0	2.74152e-06	0	0	3.13921e-06
189_GC_AGT	0	0	0	0	0	0	0	0	0	0	0	0	0	0	0	0	0	0
189_GT_AGT	1.9246e-05	4.43827e-06	9.97312e-06	3.57424e-06	1.17245e-05	1.46615e-05	1.70384e-05	9.87269e-06	8.19028e-06	0	5.94215e-06	0	0	1.47723e-05	1.37076e-05	4.13351e-06	1.75269e-05	1.25569e-05
190_TA_GTA	0	0	0	0	0	0	0	0	0	0	0	0	0	0	0	0	0	0
190_TC_GTA	0	0	0	0	0	4.88718e-06	2.43406e-06	0	0	6.08521e-06	1.48554e-06	0	0	0	0	0	1.34822e-06	0
190_TG_GTA	0	0	0	0	0	0	0	0	0	0	0	0	0	4.9241e-06	0	0	0	0
191_AC_TAC	0	0	0	0	0	0	0	0	0	0	0	0	0	0	0	0	0	0
191_AG_TAC	4.27689e-06	0	0	0	0	0	1.21703e-06	0	0	0	1.48554e-06	0	0	0	2.74152e-06	1.03338e-06	0	3.13921e-06
191_AT_TAC	0	0	0	0	0	0	0	0	0	0	0	0	0	0	0	0	0	0
192_CA_ACA	0	0	0	0	0	0	0	0	0	0	0	0	0	4.9241e-06	0	0	0	0
192_CG_ACA	0	0	0	0	0	0	0	0	0	0	0	0	0	0	0	0	0	0
192_CT_ACA	5.13227e-05	4.43827e-05	1.49597e-05	3.57424e-06	3.90816e-06	6.35333e-05	3.16428e-05	0	8.19028e-06	2.43408e-05	1.9312e-05	5.54327e-06	0	9.84819e-06	3.28983e-05	1.34339e-05	3.50538e-05	1.25569e-05
193_AC_CAG	0	0	0	0	0	0	0	0	0	0	0	0	0	0	0	0	0	0
193_AG_CAG	2.13845e-06	0	0	0	0	0	0	0	0	6.08521e-06	0	0	0	0	0	0	0	3.13921e-06
193_AT_CAG	0	0	0	0	0	4.88718e-06	2.43406e-06	0	4.09514e-06	0	0	0	0	0	0	0	0	0
194_GA_AGT	0	0	0	0	0	0	0	0	0	0	0	0	0	0	0	0	1.34822e-06	3.13921e-06
194_GC_AGT	0	0	0	0	0	0	0	0	0	0	0	0	0	0	0	0	0	0
194_GT_AGT	1.06922e-05	8.87654e-06	9.97312e-06	0	0	9.77436e-06	4.86812e-06	0	4.09514e-06	6.08521e-06	7.42769e-06	5.54327e-06	0	0	1.91906e-05	4.13351e-06	1.61787e-05	3.13921e-06
195_TA_GTG	2.13845e-06	4.43827e-06	0	3.57424e-06	0	0	0	0	0	0	0	0	0	0	0	0	0	0
195_TC_GTG	2.13845e-06	4.43827e-06	0	3.57424e-06	3.90816e-06	0	2.43406e-06	0	0	0	1.48554e-06	5.54327e-06	0	0	0	0	1.34822e-06	0
195_TG_GTG	0	8.87654e-06	0	0	0	0	0	0	0	0	0	0	0	0	0	0	0	0
196_GA_TGC	0	0	0	0	0	0	0	4.93635e-06	0	0	0	0	0	0	0	0	0	0
196_GC_TGC	0	0	0	0	0	0	1.21703e-06	0	0	0	0	0	0	0	0	0	0	0
196_GT_TGC	1.49691e-05	3.99444e-05	0	7.14847e-06	7.81632e-06	2.93231e-05	1.70384e-05	9.87269e-06	1.22854e-05	6.08521e-06	2.07975e-05	0	0	9.84819e-06	1.09661e-05	1.44673e-05	2.02233e-05	3.13921e-06
197_CA_GCA	0	0	0	0	0	0	0	4.93635e-06	0	0	0	0	0	0	0	0	0	3.13921e-06
197_CG_GCA	2.13845e-06	0	0	0	0	0	0	0	0	0	0	0	0	0	0	0	0	0
197_CT_GCA	2.56614e-05	4.43827e-05	0	3.57424e-06	3.90816e-06	1.46615e-05	1.58214e-05	9.87269e-06	4.09514e-06	3.65112e-05	1.48554e-05	1.10865e-05	0	0	2.46737e-05	1.24005e-05	2.56162e-05	3.13921e-06
198_AC_CAA	0	0	0	0	0	9.77436e-06	1.21703e-06	0	0	0	0	0	0	0	0	0	0	0
198_AG_CAA	6.41534e-06	4.43827e-06	0	1.78712e-05	0	4.88718e-06	3.65109e-06	9.87269e-06	4.09514e-06	0	0	0	1.43975e-05	0	2.74152e-06	0	0	0
198_AT_CAA	0	0	0	0	0	0	1.21703e-06	0	0	0	0	0	0	0	0	0	0	0
199_AC_AAT	0	0	0	0	0	0	0	0	0	0	0	0	0	0	0	0	0	0
199_AG_AAT	0	0	0	0	0	0	1.21703e-06	0	0	0	0	0	0	0	0	0	0	0
199_AT_AAT	0	0	0	0	0	0	0	0	4.09514e-06	0	0	0	0	0	0	0	0	0
200_TA_ATG	0	0	0	0	0	0	1.21703e-06	0	0	0	0	0	0	4.9241e-06	2.74152e-06	0	0	0
200_TC_ATG	0	0	0	0	0	0	0	0	0	0	0	0	0	0	0	0	0	0
200_TG_ATG	0	0	0	0	0	0	0	0	0	0	1.48554e-06	0	0	0	0	0	0	0
201_GA_TGA	0	0	0	0	0	0	0	0	0	6.08521e-06	0	5.54327e-06	0	0	0	0	0	0
201_GC_TGA	0	0	0	0	0	0	0	0	0	0	0	0	0	0	0	0	0	0
201_GT_TGA	2.99383e-05	8.87654e-06	4.98656e-06	1.42969e-05	3.90816e-06	3.90974e-05	2.06895e-05	0	4.09514e-06	6.08521e-06	2.07975e-05	0	1.43975e-05	0	2.19322e-05	1.34339e-05	2.56162e-05	1.25569e-05
202_AC_GAG	0	0	0	0	0	0	0	0	0	0	0	0	0	0	0	0	0	0
202_AG_GAG	2.13845e-06	0	4.98656e-06	0	0	0	1.21703e-06	0	0	0	0	0	0	0	0	0	1.34822e-06	3.13921e-06
202_AT_GAG	0	0	0	0	0	4.88718e-06	0	0	0	0	0	0	0	0	0	0	0	0
203_GA_AGG	0	0	0	0	0	0	1.21703e-06	0	0	0	1.48554e-06	0	0	0	0	0	1.34822e-06	0
203_GC_AGG	0	0	0	0	0	0	0	0	0	0	0	0	0	0	0	0	0	0
203_GT_AGG	1.06922e-05	1.33148e-05	0	3.57424e-06	0	2.44359e-05	9.73623e-06	0	0	3.0426e-05	5.94215e-06	0	4.79918e-06	0	2.74152e-06	4.13351e-06	0	3.13921e-06
204_GA_GGG	0	0	0	0	0	0	0	0	0	0	0	0	0	0	0	0	0	3.13921e-06
204_GC_GGG	0	0	0	0	0	0	0	0	0	0	0	0	0	0	0	0	0	0
204_GT_GGG	1.06922e-05	1.77531e-05	0	7.14847e-06	3.90816e-06	9.77436e-06	1.09533e-05	0	4.09514e-06	2.43408e-05	5.94215e-06	5.54327e-06	4.79918e-06	0	2.74152e-06	0	8.08933e-06	6.27843e-06
205_GA_GGA	0	0	0	0	0	0	0	0	0	0	0	0	0	0	0	0	0	0
205_GC_GGA	0	0	0	0	0	0	0	0	0	0	0	0	0	0	0	0	0	0
205_GT_GGA	2.56614e-05	8.87654e-06	9.97312e-06	3.57424e-06	1.17245e-05	2.93231e-05	8.5192e-06	9.87269e-06	1.22854e-05	6.08521e-06	1.18843e-05	0	4.79918e-06	0	8.22456e-06	1.44673e-05	2.96609e-05	6.27843e-06
206_AC_GAC	0	0	0	0	0	0	0	0	0	0	0	0	0	0	0	0	0	0
206_AG_GAC	0	0	0	0	0	4.88718e-06	1.21703e-06	0	0	0	0	0	0	0	0	0	1.34822e-06	0
206_AT_GAC	0	0	0	0	0	0	0	0	0	0	0	0	0	0	0	1.03338e-06	1.34822e-06	0
207_CA_ACC	0	0	0	0	0	0	0	0	0	0	0	0	0	0	0	0	0	0
207_CG_ACC	0	0	0	0	0	0	0	0	0	0	0	0	0	0	0	0	0	0
207_CT_ACC	1.9246e-05	3.99444e-05	0	0	3.90816e-06	2.44359e-05	1.46043e-05	9.87269e-06	4.09514e-06	3.65112e-05	1.03988e-05	0	4.79918e-06	0	1.09661e-05	6.20027e-06	1.48304e-05	6.27843e-06
208_CA_CCA	0	0	0	0	3.90816e-06	0	0	0	0	0	0	0	0	0	0	0	0	0
208_CG_CCA	0	0	0	0	0	0	0	0	0	0	0	0	0	0	0	0	0	0
208_CT_CCA	7.91226e-05	8.87654e-05	4.98656e-06	1.07227e-05	7.81632e-06	5.3759e-05	3.77279e-05	2.46817e-05	2.04757e-05	6.08521e-05	5.05083e-05	5.54327e-06	1.43975e-05	4.9241e-06	4.66059e-05	1.96342e-05	2.96609e-05	1.56961e-05
209_AC_CAG	0	0	0	0	0	0	0	0	0	0	0	0	0	0	0	0	0	0
209_AG_CAG	0	8.87654e-06	0	0	0	9.77436e-06	1.21703e-06	0	0	0	0	0	0	0	2.74152e-06	2.06676e-06	0	0
209_AT_CAG	0	4.43827e-06	0	0	0	0	2.43406e-06	0	0	0	0	0	0	0	0	0	0	0
210_GA_AGT	0	0	0	3.57424e-06	0	0	1.21703e-06	0	0	0	0	0	0	0	0	0	0	0
210_GC_AGT	0	0	0	0	0	0	0	4.93635e-06	0	0	0	0	0	0	0	0	0	0
210_GT_AGT	2.56614e-05	8.87654e-06	1.49597e-05	7.14847e-06	1.17245e-05	9.77436e-06	1.09533e-05	1.4809e-05	4.09514e-06	3.65112e-05	1.63409e-05	5.54327e-06	0	9.84819e-06	2.19322e-05	2.06676e-06	9.43755e-06	0
211_TA_GTA	0	0	0	0	0	0	0	0	0	0	0	0	0	0	0	0	0	0
211_TC_GTA	0	4.43827e-06	0	0	0	0	0	0	0	0	0	5.54327e-06	4.79918e-06	0	0	1.03338e-06	0	3.13921e-06
211_TG_GTA	0	0	0	0	0	0	0	0	0	0	0	0	0	0	0	0	0	0
212_AC_TAC	0	0	0	0	0	0	0	0	0	0	0	0	0	0	0	0	0	0
212_AG_TAC	0	0	0	0	0	4.88718e-06	0	0	0	0	0	0	0	0	2.74152e-06	0	1.34822e-06	6.27843e-06
212_AT_TAC	0	0	0	0	0	0	0	0	0	0	0	0	0	0	0	0	0	0
213_CA_ACA	0	0	0	0	0	0	0	0	0	0	0	0	0	0	0	0	0	0
213_CG_ACA	0	0	0	0	0	0	1.21703e-06	0	0	0	0	0	0	0	0	0	0	0
213_CT_ACA	4.06305e-05	3.99444e-05	4.98656e-06	1.78712e-05	3.90816e-06	1.95487e-05	2.31236e-05	4.93635e-06	1.22854e-05	4.25964e-05	1.33698e-05	0	9.59836e-06	4.9241e-06	2.19322e-05	1.03338e-05	2.56162e-05	1.56961e-05
214_AC_CAT	0	0	0	0	0	0	1.21703e-06	0	0	0	0	0	0	0	0	0	0	0
214_AG_CAT	2.13845e-06	0	4.98656e-06	0	0	0	0	0	0	6.08521e-06	0	0	0	4.9241e-06	0	1.03338e-06	0	0
214_AT_CAT	0	0	0	0	7.81632e-06	0	1.21703e-06	0	0	0	0	0	0	0	0	0	0	0
215_TA_ATG	0	0	0	0	3.90816e-06	0	0	0	0	0	0	0	0	0	0	0	0	0
215_TC_ATG	0	0	0	0	0	0	0	0	0	0	1.48554e-06	0	0	0	0	0	0	0
215_TG_ATG	0	0	0	0	0	0	0	0	0	0	0	0	0	0	0	0	0	0
216_GA_TGA	0	0	0	0	7.81632e-06	0	0	0	0	0	0	0	0	0	0	0	0	0
216_GC_TGA	0	0	0	0	0	0	0	0	0	0	0	0	0	0	0	0	0	0
216_GT_TGA	4.27689e-06	1.77531e-05	4.98656e-06	7.14847e-06	0	4.39846e-05	1.33873e-05	0	4.09514e-06	2.43408e-05	1.18843e-05	5.54327e-06	0	0	1.09661e-05	0	8.08933e-06	3.13921e-06
217_AC_GAG	0	0	0	0	0	0	0	0	0	0	0	0	0	0	0	0	0	0
217_AG_GAG	0	0	0	0	0	0	0	0	0	0	0	0	4.79918e-06	0	0	0	0	0
217_AT_GAG	0	0	0	0	0	0	0	0	0	0	0	0	0	0	0	0	0	0
218_GA_AGA	0	0	0	3.57424e-06	0	0	0	0	0	0	0	0	0	0	0	0	0	0
218_GC_AGA	0	0	0	0	0	0	0	0	0	0	0	0	0	0	0	0	0	0
218_GT_AGA	2.13845e-06	8.87654e-06	0	1.07227e-05	3.90816e-06	4.88718e-06	4.86812e-06	0	8.19028e-06	6.08521e-06	1.48554e-06	0	0	0	1.37076e-05	0	2.69644e-06	0
219_AC_GAA	0	0	0	0	0	0	0	0	0	0	0	0	0	0	0	0	0	0
219_AG_GAA	0	0	0	0	0	1.46615e-05	0	0	0	0	0	5.54327e-06	0	0	0	0	1.34822e-06	0
219_AT_GAA	0	0	0	0	0	0	0	0	0	0	0	0	0	0	0	0	0	0
220_AC_AAC	0	0	0	0	0	0	0	0	0	0	0	0	0	0	0	0	0	0
220_AG_AAC	2.13845e-06	4.43827e-06	0	0	0	9.77436e-06	0	0	0	0	0	0	0	0	0	0	0	0
220_AT_AAC	0	0	0	0	0	0	0	0	0	0	0	0	0	0	0	0	0	0
221_CA_ACT	0	0	0	0	0	0	0	0	0	0	0	0	0	0	0	0	0	0
221_CG_ACT	0	0	0	0	0	0	0	0	0	0	0	0	0	0	0	0	0	0
221_CT_ACT	4.27689e-06	0	0	0	0	0	2.43406e-06	0	0	1.82556e-05	1.48554e-06	5.54327e-06	0	0	0	0	2.69644e-06	0
222_TA_CTG	0	0	0	0	0	0	0	0	0	0	0	0	0	0	0	0	0	0
222_TC_CTG	0	0	0	0	0	0	1.21703e-06	0	0	0	0	0	0	0	0	0	0	0
222_TG_CTG	2.13845e-06	0	0	0	0	0	0	0	0	0	0	0	0	0	0	0	0	0
223_GA_TGG	0	4.43827e-06	0	0	0	9.77436e-06	1.21703e-06	0	0	0	0	0	0	0	0	0	0	0
223_GC_TGG	0	0	0	0	0	0	0	0	0	0	0	0	0	0	0	0	0	0
223_GT_TGG	2.56614e-05	8.87654e-06	0	3.57424e-06	3.90816e-06	1.95487e-05	1.21703e-05	0	4.09514e-06	1.21704e-05	8.91323e-06	0	0	0	8.22456e-06	4.13351e-06	6.74111e-06	3.13921e-06
224_GA_GGG	0	0	0	0	0	0	0	0	0	0	0	0	0	0	0	0	0	0
224_GC_GGG	0	0	0	0	0	0	0	0	0	0	0	0	0	0	0	0	0	0
224_GT_GGG	3.42152e-05	1.77531e-05	0	1.07227e-05	7.81632e-06	4.88718e-06	1.58214e-05	4.93635e-06	4.09514e-06	1.82556e-05	1.18843e-05	0	4.79918e-06	4.9241e-06	1.09661e-05	5.16689e-06	1.2134e-05	6.27843e-06
225_GA_GGG	0	0	0	0	0	0	0	0	0	0	0	0	0	0	0	0	1.34822e-06	3.13921e-06
225_GC_GGG	0	0	0	0	0	0	0	0	0	0	0	0	0	0	2.74152e-06	0	0	0
225_GT_GGG	1.9246e-05	1.77531e-05	0	3.57424e-06	0	4.88718e-06	8.5192e-06	0	4.09514e-06	1.21704e-05	1.48554e-06	0	0	0	5.48304e-06	2.06676e-06	9.43755e-06	3.13921e-06
226_GA_GGA	0	0	0	0	0	0	0	0	0	0	0	0	0	0	0	0	0	0
226_GC_GGA	0	0	0	0	0	0	0	0	0	0	0	0	0	0	0	0	1.34822e-06	0
226_GT_GGA	1.06922e-05	1.33148e-05	0	0	0	9.77436e-06	1.58214e-05	4.93635e-06	0	3.0426e-05	1.48554e-06	0	4.79918e-06	0	5.48304e-06	4.13351e-06	8.08933e-06	0
227_AC_GAG	0	0	0	0	0	0	0	0	0	0	0	0	0	0	0	0	0	0
227_AG_GAG	0	0	0	0	0	4.88718e-06	0	0	0	0	0	0	0	4.9241e-06	0	0	1.34822e-06	0
227_AT_GAG	0	0	0	0	3.90816e-06	0	0	0	0	0	0	0	0	0	0	0	0	0
228_GA_AGG	0	0	0	0	0	0	0	0	0	0	0	0	0	0	0	0	0	0
228_GC_AGG	0	0	0	0	0	0	0	0	0	0	0	0	0	0	0	0	0	0
228_GT_AGG	1.06922e-05	2.66296e-05	9.97312e-06	3.57424e-06	3.90816e-06	4.88718e-06	7.30217e-06	4.93635e-06	0	6.08521e-06	1.18843e-05	5.54327e-06	4.79918e-06	0	5.48304e-06	2.06676e-06	1.2134e-05	3.13921e-06
229_GA_GGG	0	0	0	0	0	0	0	0	0	0	0	0	0	0	0	0	0	0
229_GC_GGG	0	0	0	0	0	0	0	0	0	0	0	0	0	0	0	0	0	0
229_GT_GGG	1.71076e-05	8.87654e-06	1.49597e-05	1.07227e-05	3.90816e-06	4.88718e-06	7.30217e-06	1.97454e-05	1.63806e-05	2.43408e-05	1.48554e-05	1.10865e-05	9.59836e-06	9.84819e-06	1.09661e-05	9.3004e-06	1.88751e-05	9.41764e-06
230_GA_GGC	0	0	0	0	0	0	0	0	0	0	0	5.54327e-06	0	0	0	0	0	0
230_GC_GGC	0	0	0	0	0	0	0	0	0	0	0	0	0	0	0	0	0	0
230_GT_GGC	8.55379e-06	8.87654e-06	9.97312e-06	3.57424e-06	3.90816e-06	0	1.70384e-05	1.4809e-05	8.19028e-06	6.08521e-06	1.48554e-05	0	4.79918e-06	4.9241e-06	1.09661e-05	3.10013e-06	1.07858e-05	2.19745e-05
231_CA_GCT	0	0	0	0	0	0	0	0	0	0	0	0	0	0	2.74152e-06	0	0	0
231_CG_GCT	0	0	0	0	0	0	0	0	0	0	0	0	0	0	0	0	0	0
231_CT_GCT	0	0	0	0	7.81632e-06	0	1.21703e-06	0	0	6.08521e-06	1.48554e-06	0	0	0	0	2.06676e-06	0	0
232_TA_CTT	2.13845e-06	0	0	0	0	0	0	0	0	6.08521e-06	1.48554e-06	0	0	0	0	0	1.34822e-06	0
232_TC_CTT	0	4.43827e-06	0	3.57424e-06	0	0	1.21703e-06	0	0	0	0	0	0	0	0	0	1.34822e-06	0
232_TG_CTT	0	0	0	0	0	0	0	0	0	0	0	0	0	0	0	0	0	0
233_TA_TTT	0	0	0	0	0	0	0	0	0	0	0	0	0	0	0	0	1.34822e-06	0
233_TC_TTT	2.13845e-06	0	0	0	0	0	0	0	0	0	0	0	0	0	0	0	0	0
233_TG_TTT	0	0	0	0	0	0	0	0	0	0	0	0	0	0	0	0	0	0
234_TA_TTC	2.13845e-06	0	0	0	0	0	0	0	0	0	0	0	0	0	0	0	0	0
234_TC_TTC	0	0	0	3.57424e-06	0	0	0	0	0	0	0	0	0	0	0	0	0	0
234_TG_TTC	0	0	0	0	0	0	0	0	0	0	0	0	0	0	0	0	0	0
235_CA_TCT	2.13845e-06	0	0	0	0	0	0	0	0	0	0	0	0	0	0	0	0	0
235_CG_TCT	0	0	4.98656e-06	0	0	0	0	0	0	0	0	0	0	0	0	0	0	0
235_CT_TCT	2.13845e-06	0	0	0	0	9.77436e-06	1.21703e-06	0	0	1.21704e-05	1.48554e-06	0	0	0	0	0	2.69644e-06	0
236_TA_CTT	2.13845e-06	0	4.98656e-06	0	0	4.88718e-06	0	0	0	0	0	0	0	0	0	0	0	0
236_TC_CTT	0	0	0	0	0	0	0	0	0	0	0	0	0	0	0	0	0	0
236_TG_CTT	0	0	0	0	3.90816e-06	0	0	0	0	0	0	0	0	0	0	0	0	0
237_TA_TTT	0	0	0	0	0	0	1.21703e-06	0	0	0	0	0	0	0	0	1.03338e-06	0	0
237_TC_TTT	0	0	0	0	0	4.88718e-06	0	0	0	6.08521e-06	0	0	0	0	0	0	0	0
237_TG_TTT	0	0	0	0	0	0	0	0	0	0	0	0	0	0	0	0	0	0
238_TA_TTG	0	0	0	0	0	0	2.43406e-06	0	0	0	0	0	0	0	0	0	0	0
238_TC_TTG	2.13845e-06	0	0	0	3.90816e-06	0	1.21703e-06	0	0	0	1.48554e-06	0	0	0	0	2.06676e-06	0	3.13921e-06
238_TG_TTG	0	0	0	0	0	0	0	0	0	0	0	0	0	0	0	0	0	0
239_GA_TGT	0	0	0	0	0	0	0	0	0	0	0	0	0	0	0	0	0	0
239_GC_TGT	0	0	0	0	0	0	0	0	0	0	0	0	0	0	0	0	0	0
239_GT_TGT	1.49691e-05	0	0	3.57424e-06	0	4.88718e-06	7.30217e-06	4.93635e-06	4.09514e-06	0	1.33698e-05	5.54327e-06	0	0	8.22456e-06	5.16689e-06	1.34822e-05	1.56961e-05
240_TA_GTG	0	0	0	0	0	4.88718e-06	0	0	0	0	1.48554e-06	0	0	0	0	0	0	0
240_TC_GTG	2.13845e-06	0	0	0	0	0	1.21703e-06	0	0	0	2.97108e-06	0	0	0	0	0	0	0
240_TG_GTG	0	0	0	0	0	0	0	0	0	0	0	0	0	0	0	0	0	0
241_GA_TGT	0	0	0	0	0	0	0	0	0	0	0	0	0	0	0	0	0	0
241_GC_TGT	0	0	0	0	0	0	0	0	0	0	0	0	0	0	0	0	0	0
241_GT_TGT	1.28307e-05	4.43827e-06	4.98656e-06	1.42969e-05	7.81632e-06	4.88718e-06	8.5192e-06	0	1.63806e-05	6.08521e-06	7.42769e-06	1.10865e-05	0	1.47723e-05	1.37076e-05	5.16689e-06	1.61787e-05	9.41764e-06
242_TA_GTA	0	0	0	0	0	0	0	0	0	0	0	0	0	0	0	0	0	0
242_TC_GTA	0	0	0	0	0	0	0	0	0	6.08521e-06	1.48554e-06	0	0	0	2.74152e-06	0	0	0
242_TG_GTA	0	0	0	0	0	0	0	0	0	0	0	0	0	0	0	0	0	0
243_AC_TAT	0	0	0	0	0	0	0	0	0	0	0	0	0	0	0	0	0	0
243_AG_TAT	2.13845e-06	0	0	0	0	0	1.21703e-06	0	4.09514e-06	0	0	0	0	0	0	0	1.34822e-06	0
243_AT_TAT	0	0	0	0	0	0	0	0	0	0	0	0	0	0	0	0	0	0
244_TA_ATT	0	0	0	0	0	0	0	0	0	0	0	0	0	0	0	0	0	0
244_TC_ATT	0	0	0	0	0	0	0	0	0	0	0	0	0	0	0	0	0	0
244_TG_ATT	0	0	0	0	0	0	0	0	0	0	0	0	0	0	0	0	0	0
245_TA_TTT	0	0	0	0	0	0	0	0	4.09514e-06	0	0	0	0	0	0	0	0	0
245_TC_TTT	2.13845e-06	0	0	0	0	0	0	0	0	0	0	0	0	0	0	1.03338e-06	0	0
245_TG_TTT	0	0	0	0	0	0	0	0	0	0	0	0	0	0	0	0	0	0
246_TA_TTG	0	0	0	0	0	0	0	0	0	0	0	0	0	0	0	0	0	0
246_TC_TTG	0	0	0	0	3.90816e-06	0	2.43406e-06	0	0	0	1.48554e-06	0	0	0	0	2.06676e-06	1.34822e-06	0
246_TG_TTG	0	0	0	0	0	0	0	0	0	0	0	0	0	0	0	0	0	0
