# Supplementary material for: Capturing the primordial Kras mutation initiating urethane carcinogenesis
Source: Nat Commun. 2020 Apr 14;11:1800. doi: 10.1038/s41467-020-15660-8 (PMC7156420; doi:10.1038/s41467-020-15660-8)
Supplement: Supplementary file 11 — Supplementary Data 8 [file 41467_2020_15660_MOESM11_ESM.xlsx]

## Sheet: Sheet1
Frequency of mutations in Kras exon 2 detected by MDS targeting the non-transcribed strand in the pancreas of mice after PBS or urethane exposure
Substitution nomenclature: nucleotide position_substitution_trinucleotide context
Sample name: treatment_harvest time_mouse
	UR_1w_1	UR_1w_2	UR_1w_3	UR_4w_1	UR_4w_2	UR_4w_3	PBS_1w_1	PBS_1w_2	PBS_1w_3	PBS_1w_4	PBS_4w_1	PBS_4w_2	PBS_4w_3	PBS_4w_4
132_AC_TAG	0	0	0	0	0	0	0	0	0	0	0	0	0	0
132_AG_TAG	0	8.00626e-07	0	0	8.98968e-07	0	0	7.88355e-07	0	5.15746e-06	0	0	1.35728e-06	0
132_AT_TAG	0	0	0	0	0	0	0	0	0	0	0	0	0	0
133_GA_AGT	0	0	0	0	0	0	0	0	0	0	0	9.65636e-07	0	0
133_GC_AGT	0	0	0	0	0	0	0	0	0	0	0	0	0	0
133_GT_AGT	0	2.40188e-06	1.71664e-06	4.4007e-06	0	0	0	1.57671e-06	9.14378e-07	0	1.23643e-06	0	2.71456e-06	1.31137e-05
134_TA_GTA	0	0	0	0	0	0	0	0	0	0	0	0	0	0
134_TC_GTA	0	0	0	0	0	5.64745e-06	0	0	0	0	0	9.65636e-07	0	0
134_TG_GTA	0	0	0	0	0	0	0	0	0	0	0	0	0	0
135_AC_TAA	0	0	0	0	0	0	0	0	0	0	0	0	0	0
135_AG_TAA	8.27124e-07	0	0	0	0	0	0	0	9.14378e-07	0	0	0	0	0
135_AT_TAA	0	0	0	0	0	0	0	0	0	0	0	0	0	0
136_AC_AAT	0	8.00626e-07	0	0	0	0	0	0	0	0	0	0	0	0
136_AG_AAT	0	0	0	0	0	0	0	0	0	0	0	0	0	6.55686e-06
136_AT_AAT	0	0	0	0	0	0	0	0	0	0	0	0	0	0
137_TA_ATT	0	0	0	0	0	0	0	0	9.14378e-07	0	0	0	0	0
137_TC_ATT	0	0	0	0	8.98968e-07	0	0	0	0	0	0	0	0	0
137_TG_ATT	0	0	0	0	0	0	0	0	0	0	0	0	0	0
138_TA_TTG	0	0	0	0	0	0	0	0	0	0	0	0	0	0
138_TC_TTG	8.27124e-07	0	8.58318e-07	0	0	0	0	0	0	0	0	0	0	0
138_TG_TTG	0	0	0	0	0	0	0	0	0	0	0	0	0	0
139_GA_TGA	0	0	0	0	0	0	0	0	0	0	0	0	0	0
139_GC_TGA	1.65425e-06	0	0	0	0	0	0	0	0	0	0	0	0	0
139_GT_TGA	9.09837e-06	1.36106e-05	9.44149e-06	8.8014e-06	6.29277e-06	5.64745e-06	2.13444e-06	7.88355e-06	6.40064e-06	0	1.97829e-05	9.65636e-06	2.71456e-05	2.62274e-05
140_AC_GAT	0	0	0	0	0	0	0	0	0	0	0	0	0	0
140_AG_GAT	0	0	8.58318e-07	0	0	0	0	0	9.14378e-07	0	0	0	0	0
140_AT_GAT	0	0	0	0	0	0	0	0	0	0	0	0	0	0
141_TA_ATG	0	0	0	0	8.98968e-07	0	0	0	0	0	0	0	0	0
141_TC_ATG	0	0	0	0	8.98968e-07	0	0	0	0	0	1.23643e-06	0	0	0
141_TG_ATG	0	0	0	0	0	0	0	0	0	0	0	0	0	0
142_GA_TGG	0	0	0	0	0	0	0	0	0	0	0	0	0	0
142_GC_TGG	0	0	0	0	0	0	0	0	0	0	0	0	0	0
142_GT_TGG	4.13562e-06	4.00313e-06	4.29159e-06	1.4669e-06	4.49484e-06	0	2.13444e-06	6.30684e-06	6.40064e-06	1.03149e-05	1.11279e-05	5.79382e-06	2.03592e-05	1.96706e-05
143_GA_GGA	0	0	0	0	0	0	0	0	0	0	0	0	1.35728e-06	0
143_GC_GGA	0	0	0	0	0	0	0	0	0	0	0	0	0	0
143_GT_GGA	0	9.60751e-06	2.57495e-06	1.17352e-05	4.49484e-06	0	1.42296e-06	7.0952e-06	3.65751e-06	0	1.97829e-05	7.72509e-06	1.76446e-05	1.31137e-05
144_AC_GAG	0	0	0	0	0	0	0	0	0	0	0	0	0	0
144_AG_GAG	0	0	8.58318e-07	0	0	0	0	0	9.14378e-07	0	0	0	0	0
144_AT_GAG	0	8.00626e-07	0	0	0	0	0	0	0	0	0	0	0	0
145_GA_AGA	0	0	0	1.4669e-06	8.98968e-07	0	0	0	0	0	0	9.65636e-07	0	0
145_GC_AGA	0	0	0	0	0	0	7.11479e-07	0	0	0	0	0	0	0
145_GT_AGA	8.27124e-07	0	0	1.4669e-06	0	0	0	7.88355e-07	9.14378e-07	0	1.23643e-06	0	0	0
146_AC_GAA	0	0	0	0	0	0	0	0	0	0	0	0	0	0
146_AG_GAA	0	0	0	1.4669e-06	0	0	0	0	0	0	0	0	0	0
146_AT_GAA	0	0	0	0	0	0	0	0	0	0	0	0	0	0
147_AC_AAA	0	0	0	0	0	0	0	0	0	0	0	0	0	0
147_AG_AAA	0	0	0	0	0	0	0	0	9.14378e-07	0	1.23643e-06	0	0	0
147_AT_AAA	0	0	0	0	0	0	0	0	9.14378e-07	0	0	0	0	0
148_AC_AAC	0	0	0	0	0	0	0	0	0	0	0	0	0	0
148_AG_AAC	0	0	0	0	0	5.64745e-06	0	0	0	0	0	0	0	6.55686e-06
148_AT_AAC	0	0	0	0	0	0	0	0	0	0	0	0	0	0
149_CA_ACC	0	0	0	0	0	0	0	0	0	0	0	0	0	0
149_CG_ACC	0	0	0	0	0	0	0	0	0	0	0	0	0	0
149_CT_ACC	9.09837e-06	1.44113e-05	9.44149e-06	1.4669e-05	8.09071e-06	5.64745e-06	7.11479e-06	7.88355e-06	1.09725e-05	5.15746e-06	1.97829e-05	7.72509e-06	2.17164e-05	1.31137e-05
150_CA_CCT	0	0	8.58318e-07	0	0	0	0	0	0	0	0	0	0	0
150_CG_CCT	0	0	0	0	0	0	0	0	0	0	0	0	0	0
150_CT_CCT	1.65425e-06	2.40188e-06	0	0	1.79794e-06	5.64745e-06	1.42296e-06	2.36507e-06	0	0	1.23643e-06	9.65636e-07	1.35728e-06	6.55686e-06
151_TA_CTG	0	0	0	0	0	0	0	0	0	0	0	0	0	0
151_TC_CTG	1.65425e-06	0	8.58318e-07	0	0	0	0	7.88355e-07	0	0	0	0	1.35728e-06	6.55686e-06
151_TG_CTG	0	0	0	0	0	0	0	0	0	0	0	0	0	0
152_GA_TGT	0	0	0	0	0	0	0	0	0	0	0	0	0	0
152_GC_TGT	0	0	0	0	0	0	0	0	0	0	0	0	0	0
152_GT_TGT	1.65425e-06	2.40188e-06	8.58318e-07	1.4669e-06	8.98968e-07	0	7.11479e-07	1.57671e-06	1.82876e-06	0	4.94572e-06	3.86254e-06	6.78639e-06	0
153_TA_GTC	0	0	0	0	0	0	0	0	0	0	0	0	0	0
153_TC_GTC	0	1.60125e-06	0	0	0	0	0	1.57671e-06	9.14378e-07	0	0	0	0	0
153_TG_GTC	0	0	0	0	0	0	0	0	0	0	0	0	0	0
154_CA_TCT	0	0	0	1.4669e-06	0	0	0	0	0	0	0	0	0	0
154_CG_TCT	0	0	0	0	0	0	0	0	0	0	0	0	0	0
154_CT_TCT	0	0	0	0	0	0	0	0	0	0	1.23643e-06	0	1.35728e-06	0
155_TA_CTC	0	8.00626e-07	0	0	0	0	0	0	0	0	0	0	1.35728e-06	0
155_TC_CTC	0	0	0	0	0	0	0	0	9.14378e-07	0	0	0	0	0
155_TG_CTC	0	0	0	0	0	0	0	0	0	0	0	0	0	0
156_CA_TCT	0	0	0	0	0	0	0	0	0	0	0	0	0	0
156_CG_TCT	0	0	0	0	0	0	0	0	0	0	0	0	0	0
156_CT_TCT	0	0	0	4.4007e-06	4.49484e-06	0	7.11479e-07	2.36507e-06	0	0	4.94572e-06	0	4.07183e-06	0
157_TA_CTT	8.27124e-07	8.00626e-07	8.58318e-07	0	2.6969e-06	0	0	7.88355e-07	0	0	1.23643e-06	0	1.35728e-06	0
157_TC_CTT	0	0	0	0	0	0	0	0	0	0	0	0	0	0
157_TG_CTT	0	0	0	0	0	0	0	0	0	0	0	0	0	0
158_TA_TTG	0	0	0	0	0	0	0	0	0	0	0	0	0	0
158_TC_TTG	0	0	0	0	0	0	7.11479e-07	0	9.14378e-07	0	1.23643e-06	9.65636e-07	0	0
158_TG_TTG	0	0	0	0	0	0	0	0	0	0	0	0	0	0
159_GA_TGG	0	0	0	0	0	0	0	0	0	0	0	0	0	0
159_GC_TGG	8.27124e-07	0	0	0	0	0	7.11479e-07	0	0	0	0	0	0	0
159_GT_TGG	8.27124e-07	2.40188e-06	8.58318e-07	1.4669e-06	1.79794e-06	0	2.84592e-06	9.46026e-06	4.57189e-06	0	7.41858e-06	4.82818e-06	4.07183e-06	1.31137e-05
160_GA_GGA	0	0	8.58318e-07	0	0	0	0	0	0	0	0	0	0	0
160_GC_GGA	8.27124e-07	0	0	0	0	0	0	7.88355e-07	0	0	0	0	0	0
160_GT_GGA	9.09837e-06	3.2025e-06	1.02998e-05	5.8676e-06	8.09071e-06	1.12949e-05	6.40331e-06	1.26137e-05	8.2294e-06	0	1.36007e-05	1.15876e-05	8.14367e-06	1.31137e-05
161_AC_GAT	0	0	0	0	0	0	0	0	0	0	0	0	0	0
161_AG_GAT	0	0	8.58318e-07	0	2.6969e-06	0	0	0	0	5.15746e-06	0	0	1.35728e-06	0
161_AT_GAT	0	0	0	0	8.98968e-07	0	0	0	0	0	0	0	0	0
162_TA_ATA	0	0	0	0	8.98968e-07	0	0	0	0	0	0	0	0	0
162_TC_ATA	0	0	0	0	0	0	0	0	1.82876e-06	0	1.23643e-06	0	0	0
162_TG_ATA	0	0	0	0	0	0	0	0	0	0	0	0	0	0
163_AC_TAT	0	0	0	0	0	0	0	0	0	0	0	0	0	0
163_AG_TAT	0	0	0	0	0	0	0	7.88355e-07	0	0	0	0	1.35728e-06	0
163_AT_TAT	0	0	0	0	0	0	0	0	0	0	0	0	0	0
164_TA_ATT	0	0	8.58318e-07	0	0	0	0	0	0	0	0	0	0	0
164_TC_ATT	0	0	8.58318e-07	0	0	0	0	0	0	0	0	1.93127e-06	0	0
164_TG_ATT	0	0	0	0	0	0	0	0	0	0	0	0	0	0
165_TA_TTC	0	8.00626e-07	0	0	0	0	0	0	0	0	0	0	0	0
165_TC_TTC	8.27124e-07	8.00626e-07	1.71664e-06	0	8.98968e-07	0	0	1.57671e-06	1.82876e-06	0	0	9.65636e-07	0	0
165_TG_TTC	0	0	0	0	0	0	0	0	0	0	0	0	0	0
166_CA_TCT	0	0	0	0	0	0	0	0	9.14378e-07	0	0	0	0	0
166_CG_TCT	0	0	0	0	0	0	0	0	0	0	0	0	0	0
166_CT_TCT	8.27124e-07	2.40188e-06	0	0	8.98968e-07	0	0	7.88355e-07	0	0	2.47286e-06	9.65636e-07	2.71456e-06	0
167_TA_CTC	0	0	0	1.4669e-06	0	0	0	0	0	0	0	0	0	0
167_TC_CTC	0	8.00626e-07	0	0	0	0	7.11479e-07	0	9.14378e-07	0	1.23643e-06	0	0	0
167_TG_CTC	0	0	0	0	0	0	0	0	0	0	0	0	0	0
168_CA_TCG	8.27124e-07	0	8.58318e-07	0	0	0	0	0	0	0	0	0	0	6.55686e-06
168_CG_TCG	0	0	0	0	0	0	0	0	0	0	0	0	0	6.55686e-06
168_CT_TCG	8.93294e-05	9.28726e-05	7.63903e-05	0.000107084	9.97854e-05	7.34169e-05	9.10693e-05	8.19889e-05	0.000104239	7.22044e-05	0.000108806	0.000104289	0.000105868	7.21255e-05
169_GA_CGA	0	8.00626e-07	0	0	0	0	7.11479e-07	0	0	0	0	0	0	0
169_GC_CGA	0	0	0	0	0	0	0	0	0	0	1.23643e-06	0	0	0
169_GT_CGA	4.96275e-06	8.80688e-06	6.86654e-06	8.8014e-06	1.16866e-05	1.12949e-05	3.55739e-06	1.18253e-05	4.57189e-06	5.15746e-06	1.60736e-05	1.44845e-05	2.4431e-05	3.27843e-05
170_AC_GAC	0	0	0	0	0	0	0	0	0	0	0	0	0	0
170_AG_GAC	1.65425e-06	8.00626e-07	8.58318e-07	0	0	0	0	0	0	0	1.23643e-06	0	0	0
170_AT_GAC	0	0	0	0	0	0	0	0	0	0	0	0	0	0
171_CA_ACA	0	0	0	0	0	0	7.11479e-07	0	0	0	0	0	0	0
171_CG_ACA	0	0	0	0	0	0	0	0	0	0	0	0	0	0
171_CT_ACA	1.07526e-05	2.24175e-05	1.71664e-05	1.90697e-05	2.51711e-05	1.12949e-05	1.35181e-05	2.04972e-05	6.40064e-06	5.15746e-06	3.09108e-05	1.83471e-05	2.03592e-05	6.55686e-06
172_AC_CAC	0	0	0	1.4669e-06	0	0	0	0	0	0	0	0	0	0
172_AG_CAC	0	0	8.58318e-07	0	8.98968e-07	0	7.11479e-07	7.88355e-07	9.14378e-07	0	1.23643e-06	0	1.35728e-06	0
172_AT_CAC	0	1.60125e-06	8.58318e-07	0	0	0	0	0	0	0	0	0	0	0
173_CA_ACA	0	0	0	0	0	0	0	0	0	0	0	0	0	0
173_CG_ACA	0	0	0	0	0	0	0	0	0	0	0	0	0	0
173_CT_ACA	9.09837e-06	2.08163e-05	1.11581e-05	2.78711e-05	1.52825e-05	0	1.35181e-05	1.73438e-05	1.37157e-05	0	3.21472e-05	2.02784e-05	3.9361e-05	1.96706e-05
174_AC_CAG	0	0	0	0	0	0	0	0	0	0	0	0	0	0
174_AG_CAG	8.27124e-07	0	1.71664e-06	0	8.98968e-07	0	1.42296e-06	7.88355e-07	0	0	1.23643e-06	9.65636e-07	0	0
174_AT_CAG	8.27124e-07	0	0	0	0	0	0	7.88355e-07	0	0	0	0	0	0
175_GA_AGC	0	0	0	0	0	0	0	0	0	0	0	0	0	0
175_GC_AGC	0	0	0	0	0	0	0	0	0	0	0	0	0	0
175_GT_AGC	1.24069e-05	1.36106e-05	1.20164e-05	1.32021e-05	1.43835e-05	1.12949e-05	8.53775e-06	1.81322e-05	1.463e-05	5.15746e-06	3.09108e-05	2.31753e-05	2.4431e-05	1.31137e-05
176_CA_GCA	0	0	0	1.4669e-06	0	0	0	0	0	0	0	0	0	0
176_CG_GCA	0	0	0	0	0	0	0	0	0	0	0	0	0	0
176_CT_GCA	9.92549e-06	2.32181e-05	1.45914e-05	1.17352e-05	1.43835e-05	1.12949e-05	7.11479e-06	6.30684e-06	1.00582e-05	0	2.72015e-05	6.75945e-06	1.76446e-05	6.55686e-06
177_AC_CAG	0	0	0	0	0	0	0	0	0	0	0	0	0	0
177_AG_CAG	0	8.00626e-07	8.58318e-07	1.4669e-06	8.98968e-07	0	0	0	2.74313e-06	0	0	0	1.35728e-06	6.55686e-06
177_AT_CAG	8.27124e-07	0	0	1.4669e-06	0	0	0	0	0	0	0	0	0	0
178_GA_AGG	0	0	8.58318e-07	0	0	0	0	0	0	0	0	0	0	0
178_GC_AGG	0	0	0	0	0	0	0	0	0	0	0	0	0	0
178_GT_AGG	1.65425e-06	8.00626e-06	5.14991e-06	0	2.6969e-06	1.12949e-05	3.55739e-06	1.26137e-05	3.65751e-06	5.15746e-06	1.36007e-05	4.82818e-06	1.49301e-05	6.55686e-06
179_GA_GGT	8.27124e-07	0	0	0	0	0	7.11479e-07	0	0	0	0	0	0	0
179_GC_GGT	0	0	0	0	0	0	0	0	0	0	0	0	0	0
179_GT_GGT	4.13562e-06	4.00313e-06	7.72486e-06	7.3345e-06	4.49484e-06	0	4.26887e-06	7.88355e-06	3.65751e-06	0	1.97829e-05	9.65636e-06	1.22155e-05	1.31137e-05
180_TA_GTC	0	0	0	0	0	0	0	0	0	0	0	0	0	0
180_TC_GTC	1.65425e-06	0	0	0	0	0	0	7.88355e-07	0	0	2.47286e-06	0	0	0
180_TG_GTC	0	0	0	0	0	0	0	0	0	0	0	0	0	0
181_CA_TCA	0	0	0	0	0	0	0	0	0	0	0	0	0	0
181_CG_TCA	0	0	8.58318e-07	0	0	0	0	0	0	0	0	0	0	0
181_CT_TCA	1.3234e-05	1.60125e-05	1.20164e-05	1.90697e-05	8.98968e-06	0	6.40331e-06	4.73013e-06	4.57189e-06	1.03149e-05	2.22557e-05	1.35189e-05	2.4431e-05	3.93412e-05
182_AC_CAA	0	0	0	1.4669e-06	0	0	0	0	0	0	0	0	0	0
182_AG_CAA	0	8.00626e-07	2.57495e-06	1.4669e-06	0	0	0	0	1.82876e-06	0	2.47286e-06	1.93127e-06	0	0
182_AT_CAA	8.27124e-07	0	1.71664e-06	2.9338e-06	0	0	0	0	0	0	0	0	0	0
183_AC_AAG	0	0	0	0	0	0	0	0	0	5.15746e-06	0	0	0	0
183_AG_AAG	0	8.00626e-07	0	0	0	0	0	7.88355e-07	0	0	0	9.65636e-07	0	0
183_AT_AAG	8.27124e-07	0	0	0	0	0	0	0	0	0	0	0	0	0
184_GA_AGA	0	0	0	0	0	0	0	0	0	0	0	0	0	0
184_GC_AGA	0	0	0	0	0	0	0	0	0	0	0	0	0	0
184_GT_AGA	4.13562e-06	6.40501e-06	8.58318e-07	5.8676e-06	2.6969e-06	0	7.11479e-07	4.73013e-06	1.82876e-06	0	8.65501e-06	2.89691e-06	1.35728e-05	1.96706e-05
185_AC_GAG	0	0	0	0	0	0	0	0	0	0	0	0	0	0
185_AG_GAG	0	0	0	0	8.98968e-07	0	0	0	0	0	0	9.65636e-07	0	0
185_AT_GAG	0	0	0	0	0	0	0	0	0	0	0	0	0	0
186_GA_AGG	0	0	0	0	0	0	0	0	0	0	0	0	0	0
186_GC_AGG	0	0	0	0	0	0	0	0	0	0	0	0	0	0
186_GT_AGG	4.13562e-06	7.20563e-06	8.58318e-06	1.02683e-05	5.39381e-06	0	3.55739e-06	1.3402e-05	1.09725e-05	5.15746e-06	2.5965e-05	1.54502e-05	1.62873e-05	0
187_GA_GGA	0	0	0	0	0	0	7.11479e-07	0	0	0	0	0	0	0
187_GC_GGA	0	8.00626e-07	0	1.4669e-06	8.98968e-07	0	0	0	0	0	0	0	0	0
187_GT_GGA	4.13562e-06	7.20563e-06	9.44149e-06	1.76028e-05	9.88864e-06	2.82373e-05	5.69183e-06	9.46026e-06	9.14378e-06	5.15746e-06	2.22557e-05	9.65636e-06	2.4431e-05	0
188_AC_GAG	0	0	0	0	0	0	0	0	0	0	0	0	0	0
188_AG_GAG	8.27124e-07	0	8.58318e-07	0	0	0	0	0	0	0	0	0	1.35728e-06	0
188_AT_GAG	0	0	0	0	0	0	0	0	0	0	0	0	0	6.55686e-06
189_GA_AGT	0	0	0	0	0	0	0	0	9.14378e-07	0	0	0	0	0
189_GC_AGT	0	0	0	0	0	0	0	0	9.14378e-07	0	0	0	0	0
189_GT_AGT	1.65425e-06	6.40501e-06	6.86654e-06	1.02683e-05	6.29277e-06	5.64745e-06	5.69183e-06	6.30684e-06	4.57189e-06	1.03149e-05	6.18215e-06	9.65636e-06	2.03592e-05	3.27843e-05
190_TA_GTA	0	0	0	0	0	0	0	0	0	0	0	0	0	0
190_TC_GTA	0	0	0	2.9338e-06	0	0	7.11479e-07	0	9.14378e-07	0	0	0	1.35728e-06	0
190_TG_GTA	0	0	0	0	0	0	0	0	0	0	0	0	0	0
191_AC_TAC	0	0	0	0	0	0	0	0	0	0	0	0	0	0
191_AG_TAC	0	8.00626e-07	0	0	8.98968e-07	0	0	7.88355e-07	0	0	1.23643e-06	0	0	0
191_AT_TAC	0	0	0	0	0	0	0	0	0	0	0	0	0	0
192_CA_ACA	0	0	0	0	0	0	0	0	0	0	0	0	0	0
192_CG_ACA	0	0	0	0	0	0	0	0	0	0	0	0	0	0
192_CT_ACA	1.73696e-05	3.28257e-05	1.28748e-05	2.78711e-05	1.79794e-05	5.64745e-06	1.56525e-05	1.18253e-05	1.73732e-05	0	3.09108e-05	2.02784e-05	3.25747e-05	3.27843e-05
193_AC_CAG	0	0	0	0	0	0	0	0	0	0	0	0	0	0
193_AG_CAG	8.27124e-07	0	8.58318e-07	0	8.98968e-07	0	0	0	0	0	1.23643e-06	0	0	0
193_AT_CAG	0	1.60125e-06	0	0	0	0	0	0	0	0	0	0	0	0
194_GA_AGT	0	0	0	0	0	0	0	0	0	0	0	0	0	0
194_GC_AGT	0	0	0	0	0	0	0	0	9.14378e-07	0	0	0	0	0
194_GT_AGT	3.3085e-06	6.40501e-06	1.71664e-06	5.8676e-06	1.79794e-06	0	7.11479e-07	3.94178e-06	2.74313e-06	0	1.11279e-05	6.75945e-06	1.08582e-05	0
195_TA_GTG	0	0	0	0	0	0	0	0	0	0	0	0	0	0
195_TC_GTG	8.27124e-07	8.00626e-07	8.58318e-07	0	0	0	0	1.57671e-06	0	0	1.23643e-06	0	1.35728e-06	0
195_TG_GTG	0	0	0	0	0	0	0	0	0	0	0	0	0	0
196_GA_TGC	8.27124e-07	0	0	0	0	0	0	7.88355e-07	0	0	0	0	0	0
196_GC_TGC	0	0	0	0	0	0	0	0	0	0	0	0	0	0
196_GT_TGC	1.3234e-05	1.44113e-05	9.44149e-06	1.17352e-05	1.07876e-05	5.64745e-06	8.53775e-06	1.49787e-05	1.28013e-05	1.03149e-05	2.10193e-05	2.02784e-05	1.76446e-05	6.55686e-06
197_CA_GCA	0	8.00626e-07	0	0	0	0	0	7.88355e-07	0	0	0	0	0	0
197_CG_GCA	0	0	0	0	0	0	0	0	9.14378e-07	0	0	0	0	0
197_CT_GCA	9.92549e-06	2.08163e-05	1.28748e-05	1.4669e-05	1.07876e-05	0	1.35181e-05	1.26137e-05	8.2294e-06	1.54724e-05	2.72015e-05	1.73814e-05	2.03592e-05	0
198_AC_CAA	0	0	0	0	0	0	0	0	0	0	0	0	0	0
198_AG_CAA	0	8.00626e-07	0	1.4669e-06	8.98968e-07	0	7.11479e-07	0	1.82876e-06	0	3.70929e-06	9.65636e-07	1.35728e-06	0
198_AT_CAA	0	0	0	0	0	0	0	0	0	0	0	0	0	0
199_AC_AAT	0	0	0	0	0	0	0	0	0	0	0	0	0	0
199_AG_AAT	0	0	8.58318e-07	0	0	0	0	0	0	0	0	0	0	0
199_AT_AAT	0	0	0	1.4669e-06	0	0	0	0	0	0	0	0	0	0
200_TA_ATG	0	0	0	0	0	0	0	0	0	0	0	0	0	0
200_TC_ATG	8.27124e-07	8.00626e-07	0	0	0	0	0	0	0	0	0	0	0	0
200_TG_ATG	0	0	0	0	0	0	0	0	0	0	0	0	0	0
201_GA_TGA	0	0	0	0	0	0	7.11479e-07	0	0	0	0	0	0	0
201_GC_TGA	0	8.00626e-07	0	0	0	0	0	0	0	0	0	0	0	0
201_GT_TGA	4.96275e-06	8.00626e-06	1.02998e-05	1.32021e-05	8.98968e-06	0	7.11479e-06	1.02486e-05	1.09725e-05	5.15746e-06	3.33836e-05	1.54502e-05	1.76446e-05	1.96706e-05
202_AC_GAG	0	0	0	0	0	0	0	0	0	0	0	0	0	0
202_AG_GAG	0	0	0	0	0	0	0	1.57671e-06	0	0	2.47286e-06	0	1.35728e-06	0
202_AT_GAG	0	0	0	0	0	0	0	0	0	0	0	0	0	0
203_GA_AGG	0	0	0	0	0	0	0	0	0	0	0	9.65636e-07	0	0
203_GC_AGG	0	0	0	0	0	0	0	0	0	0	0	0	0	0
203_GT_AGG	1.65425e-06	1.60125e-06	2.57495e-06	1.4669e-06	8.98968e-07	0	7.11479e-07	7.88355e-07	1.82876e-06	5.15746e-06	6.18215e-06	1.93127e-06	2.71456e-06	6.55686e-06
204_GA_GGG	8.27124e-07	0	0	0	0	0	0	0	0	0	0	0	0	0
204_GC_GGG	0	0	0	0	0	0	0	0	0	0	0	0	0	0
204_GT_GGG	0	2.40188e-06	5.14991e-06	4.4007e-06	2.6969e-06	5.64745e-06	1.42296e-06	4.73013e-06	2.74313e-06	5.15746e-06	6.18215e-06	1.93127e-06	8.14367e-06	0
205_GA_GGA	0	0	0	0	0	0	0	0	0	0	0	0	0	0
205_GC_GGA	0	0	0	0	0	0	0	0	0	0	0	0	0	0
205_GT_GGA	5.78987e-06	1.04081e-05	1.20164e-05	1.17352e-05	6.29277e-06	5.64745e-06	4.98035e-06	1.1037e-05	8.2294e-06	1.03149e-05	1.60736e-05	1.44845e-05	1.76446e-05	0
206_AC_GAC	0	0	0	0	0	0	0	0	0	0	0	0	0	0
206_AG_GAC	8.27124e-07	0	0	1.4669e-06	0	0	0	0	0	0	1.23643e-06	0	1.35728e-06	0
206_AT_GAC	0	0	0	0	0	0	0	0	0	0	0	0	0	0
207_CA_ACC	8.27124e-07	0	0	0	0	0	0	0	0	0	0	0	0	0
207_CG_ACC	0	0	0	0	0	0	0	0	0	0	0	0	0	0
207_CT_ACC	8.27124e-06	2.96232e-05	8.58318e-06	3.52056e-05	9.88864e-06	0	7.82627e-06	1.02486e-05	4.57189e-06	0	1.48372e-05	1.73814e-05	2.03592e-05	1.31137e-05
208_CA_CCA	8.27124e-07	0	0	0	0	0	0	0	0	0	0	0	0	6.55686e-06
208_CG_CCA	0	8.00626e-07	0	0	0	0	0	0	0	0	0	0	0	0
208_CT_CCA	1.3234e-05	3.36263e-05	2.66078e-05	5.57422e-05	1.70804e-05	1.69424e-05	1.28066e-05	1.57671e-05	1.92019e-05	0	3.58565e-05	3.76598e-05	4.07183e-05	2.62274e-05
209_AC_CAG	0	8.00626e-07	0	0	0	0	0	0	0	0	0	0	0	0
209_AG_CAG	0	8.00626e-07	0	0	1.79794e-06	0	0	0	9.14378e-07	0	2.47286e-06	9.65636e-07	1.35728e-06	0
209_AT_CAG	0	2.40188e-06	0	0	0	5.64745e-06	0	0	0	0	0	0	0	0
210_GA_AGT	0	0	8.58318e-07	0	8.98968e-07	0	0	0	0	0	0	0	1.35728e-06	0
210_GC_AGT	0	0	0	1.4669e-06	0	0	7.11479e-07	0	0	0	0	0	0	0
210_GT_AGT	5.78987e-06	4.80375e-06	9.44149e-06	1.02683e-05	5.39381e-06	5.64745e-06	1.42296e-06	1.02486e-05	2.74313e-06	0	7.41858e-06	8.69072e-06	1.62873e-05	6.55686e-06
211_TA_GTA	0	0	0	0	0	0	0	0	0	0	0	0	0	0
211_TC_GTA	0	0	0	0	0	0	0	7.88355e-07	0	0	0	9.65636e-07	0	0
211_TG_GTA	0	0	0	0	0	0	0	0	0	0	0	0	0	0
212_AC_TAC	0	0	0	0	0	0	0	0	0	0	0	0	0	0
212_AG_TAC	0	0	0	1.4669e-06	8.98968e-07	0	0	7.88355e-07	9.14378e-07	0	0	0	1.35728e-06	6.55686e-06
212_AT_TAC	0	0	0	0	0	0	0	0	0	0	0	0	0	0
213_CA_ACA	0	0	0	0	0	0	0	0	0	0	0	0	0	0
213_CG_ACA	0	0	8.58318e-07	0	8.98968e-07	0	0	0	0	0	0	0	0	0
213_CT_ACA	1.07526e-05	1.76138e-05	1.54497e-05	2.05366e-05	1.07876e-05	1.12949e-05	1.28066e-05	1.73438e-05	1.28013e-05	0	3.462e-05	2.31753e-05	2.30737e-05	1.31137e-05
214_AC_CAT	8.27124e-07	0	0	0	0	0	0	0	0	0	0	0	0	0
214_AG_CAT	0	0	0	1.4669e-06	8.98968e-07	0	0	0	0	0	1.23643e-06	0	0	6.55686e-06
214_AT_CAT	8.27124e-07	8.00626e-07	0	1.4669e-06	2.6969e-06	5.64745e-06	0	0	0	0	0	0	0	0
215_TA_ATG	0	0	0	0	0	0	0	0	0	0	0	0	0	0
215_TC_ATG	0	0	8.58318e-07	0	0	0	0	0	0	0	0	0	1.35728e-06	0
215_TG_ATG	0	0	0	0	0	0	0	0	0	0	0	0	0	0
216_GA_TGA	0	0	0	0	0	0	0	0	0	0	0	0	0	0
216_GC_TGA	0	8.00626e-07	8.58318e-07	0	0	0	0	0	0	0	0	0	0	0
216_GT_TGA	1.65425e-06	4.80375e-06	1.71664e-06	8.8014e-06	2.6969e-06	5.64745e-06	7.11479e-07	1.57671e-06	1.82876e-06	0	6.18215e-06	9.65636e-07	4.07183e-06	6.55686e-06
217_AC_GAG	0	0	0	0	0	0	0	0	0	0	0	0	0	0
217_AG_GAG	0	0	0	0	8.98968e-07	0	0	0	9.14378e-07	0	0	0	0	0
217_AT_GAG	0	0	0	0	0	0	0	0	0	0	0	0	0	0
218_GA_AGA	0	0	0	2.9338e-06	0	0	0	0	0	0	0	0	0	0
218_GC_AGA	0	0	0	0	0	0	0	0	0	0	0	0	0	0
218_GT_AGA	8.27124e-07	8.00626e-07	5.14991e-06	2.9338e-06	8.98968e-07	0	0	2.36507e-06	0	0	6.18215e-06	1.93127e-06	4.07183e-06	6.55686e-06
219_AC_GAA	0	0	0	0	0	0	0	0	0	0	0	0	0	0
219_AG_GAA	0	0	8.58318e-07	0	0	0	0	7.88355e-07	0	0	0	0	1.35728e-06	0
219_AT_GAA	0	0	0	0	0	0	0	0	0	0	0	0	0	0
220_AC_AAC	0	0	0	0	0	0	0	0	0	0	0	0	0	0
220_AG_AAC	0	0	0	0	1.79794e-06	0	0	7.88355e-07	0	0	0	0	0	0
220_AT_AAC	0	8.00626e-07	0	0	0	5.64745e-06	0	0	0	0	0	0	0	0
221_CA_ACT	0	0	0	0	0	0	0	0	0	0	0	0	0	0
221_CG_ACT	0	0	0	0	0	0	0	0	0	0	0	0	0	0
221_CT_ACT	3.3085e-06	2.40188e-06	0	5.8676e-06	0	0	1.42296e-06	2.36507e-06	1.82876e-06	0	3.70929e-06	1.93127e-06	8.14367e-06	0
222_TA_CTG	0	0	0	0	0	0	0	0	0	0	0	0	0	0
222_TC_CTG	0	0	0	1.4669e-06	0	0	0	7.88355e-07	9.14378e-07	0	1.23643e-06	9.65636e-07	0	0
222_TG_CTG	0	0	0	0	0	0	0	0	0	0	0	0	0	0
223_GA_TGG	0	0	0	0	0	0	0	0	0	0	0	0	0	0
223_GC_TGG	0	0	0	0	0	0	0	0	0	0	0	0	1.35728e-06	0
223_GT_TGG	2.48137e-06	8.80688e-06	4.29159e-06	7.3345e-06	4.49484e-06	0	1.42296e-06	4.73013e-06	9.14378e-07	5.15746e-06	1.60736e-05	6.75945e-06	5.42911e-06	2.62274e-05
224_GA_GGG	0	0	0	0	8.98968e-07	0	0	0	0	0	1.23643e-06	0	0	0
224_GC_GGG	0	0	8.58318e-07	0	0	0	0	0	0	5.15746e-06	0	0	0	0
224_GT_GGG	3.3085e-06	5.60438e-06	9.44149e-06	1.61359e-05	7.19174e-06	0	3.55739e-06	1.1037e-05	4.57189e-06	5.15746e-06	9.89144e-06	6.75945e-06	1.76446e-05	2.62274e-05
225_GA_GGG	8.27124e-07	0	0	0	0	0	0	0	0	0	0	0	0	0
225_GC_GGG	0	0	0	0	0	0	0	7.88355e-07	0	0	0	0	0	0
225_GT_GGG	3.3085e-06	1.60125e-06	6.86654e-06	4.4007e-06	2.6969e-06	0	0	0	1.82876e-06	0	4.94572e-06	3.86254e-06	8.14367e-06	0
226_GA_GGA	0	0	0	0	0	0	0	0	0	0	0	0	0	0
226_GC_GGA	0	0	8.58318e-07	0	0	0	0	0	9.14378e-07	0	0	0	0	0
226_GT_GGA	2.48137e-06	1.60125e-06	0	5.8676e-06	0	0	0	1.57671e-06	9.14378e-07	0	2.47286e-06	3.86254e-06	5.42911e-06	6.55686e-06
227_AC_GAG	0	0	0	0	0	0	0	0	0	0	0	0	0	0
227_AG_GAG	0	0	0	0	8.98968e-07	0	0	0	0	0	0	0	0	0
227_AT_GAG	0	0	0	1.4669e-06	0	0	0	0	0	0	0	0	0	0
228_GA_AGG	0	0	0	0	0	0	0	0	0	5.15746e-06	0	0	0	0
228_GC_AGG	0	0	0	0	0	0	0	0	0	0	0	0	0	0
228_GT_AGG	3.3085e-06	3.2025e-06	0	4.4007e-06	8.98968e-07	0	2.13444e-06	5.51849e-06	1.82876e-06	5.15746e-06	1.36007e-05	2.89691e-06	8.14367e-06	1.31137e-05
229_GA_GGG	0	0	0	0	8.98968e-07	0	0	0	9.14378e-07	0	0	0	0	0
229_GC_GGG	0	0	0	0	0	0	0	0	0	0	0	0	0	0
229_GT_GGG	4.13562e-06	7.20563e-06	8.58318e-06	1.4669e-06	3.59587e-06	1.12949e-05	4.26887e-06	9.46026e-06	7.31502e-06	0	1.23643e-05	8.69072e-06	1.08582e-05	6.55686e-06
230_GA_GGC	0	0	0	0	8.98968e-07	0	0	0	0	0	0	9.65636e-07	0	6.55686e-06
230_GC_GGC	0	0	0	2.9338e-06	0	0	0	0	0	0	0	0	0	0
230_GT_GGC	1.40611e-05	1.44113e-05	1.54497e-05	1.61359e-05	1.16866e-05	5.64745e-06	9.96071e-06	2.60157e-05	9.14378e-06	5.15746e-06	2.10193e-05	1.35189e-05	1.76446e-05	0
231_CA_GCT	0	0	0	0	0	0	0	0	0	0	0	0	0	0
231_CG_GCT	0	0	8.58318e-07	0	0	0	0	0	0	0	0	0	0	0
231_CT_GCT	2.48137e-06	8.00626e-07	8.58318e-07	2.9338e-06	1.79794e-06	0	1.42296e-06	7.88355e-07	9.14378e-07	5.15746e-06	2.47286e-06	9.65636e-07	2.71456e-06	0
232_TA_CTT	0	0	0	2.9338e-06	0	0	0	0	0	0	0	0	0	0
232_TC_CTT	8.27124e-07	0	0	0	8.98968e-07	0	0	0	0	0	0	9.65636e-07	0	0
232_TG_CTT	0	0	0	0	0	0	0	0	0	0	0	0	0	0
233_TA_TTT	0	0	0	0	0	0	0	7.88355e-07	0	0	0	0	0	0
233_TC_TTT	0	8.00626e-07	0	0	8.98968e-07	0	7.11479e-07	0	0	0	0	9.65636e-07	0	0
233_TG_TTT	0	0	0	0	0	0	0	0	0	0	0	0	0	0
234_TA_TTC	0	0	0	0	0	0	0	0	0	0	0	0	0	0
234_TC_TTC	0	8.00626e-07	0	0	8.98968e-07	0	7.11479e-07	0	0	0	0	9.65636e-07	0	0
234_TG_TTC	0	0	0	0	0	0	0	0	0	0	0	0	0	0
235_CA_TCT	0	0	0	0	0	0	0	0	0	0	0	0	0	0
235_CG_TCT	0	0	0	0	0	0	0	0	0	0	0	0	0	0
235_CT_TCT	1.65425e-06	8.00626e-07	1.71664e-06	2.9338e-06	0	0	1.42296e-06	2.36507e-06	0	0	2.47286e-06	1.93127e-06	1.35728e-06	6.55686e-06
236_TA_CTT	0	0	0	0	0	0	0	0	9.14378e-07	0	0	0	1.35728e-06	0
236_TC_CTT	0	0	0	0	0	0	0	0	0	0	0	0	0	0
236_TG_CTT	0	0	0	0	0	0	0	0	0	0	0	0	0	0
237_TA_TTT	0	8.00626e-07	0	0	0	0	0	1.57671e-06	0	0	1.23643e-06	0	0	0
237_TC_TTT	0	0	0	0	0	0	0	0	9.14378e-07	0	0	0	2.71456e-06	0
237_TG_TTT	0	0	0	0	0	0	0	0	0	0	0	0	0	0
238_TA_TTG	0	8.00626e-07	0	0	0	0	7.11479e-07	0	0	0	1.23643e-06	0	0	0
238_TC_TTG	1.65425e-06	8.00626e-07	1.71664e-06	0	8.98968e-07	0	1.42296e-06	7.88355e-07	9.14378e-07	0	0	0	0	0
238_TG_TTG	0	0	0	0	0	0	0	0	0	0	0	0	0	0
239_GA_TGT	0	8.00626e-07	8.58318e-07	0	0	0	0	0	0	0	0	0	0	6.55686e-06
239_GC_TGT	0	0	0	0	0	0	0	0	0	0	0	0	0	0
239_GT_TGT	4.13562e-06	8.80688e-06	9.44149e-06	8.8014e-06	2.6969e-06	1.12949e-05	3.55739e-06	7.88355e-06	4.57189e-06	1.03149e-05	3.70929e-06	1.0622e-05	1.22155e-05	1.96706e-05
240_TA_GTG	0	0	0	0	0	0	0	0	0	0	0	0	0	0
240_TC_GTG	0	0	0	0	0	0	0	0	0	0	1.23643e-06	0	1.35728e-06	0
240_TG_GTG	0	0	0	0	0	0	0	0	0	0	0	0	0	0
241_GA_TGT	8.27124e-07	0	0	0	0	0	0	0	0	0	0	0	0	0
241_GC_TGT	0	0	0	0	0	0	0	0	0	0	0	0	0	0
241_GT_TGT	6.617e-06	8.80688e-06	8.58318e-06	1.02683e-05	6.29277e-06	1.12949e-05	4.98035e-06	7.0952e-06	9.14378e-06	0	1.731e-05	1.0622e-05	1.22155e-05	2.62274e-05
242_TA_GTA	0	0	0	0	0	0	0	0	0	0	0	0	0	0
242_TC_GTA	8.27124e-07	0	0	0	0	0	7.11479e-07	0	0	0	0	0	0	0
242_TG_GTA	0	0	0	0	0	0	0	0	0	0	0	0	0	0
243_AC_TAT	0	0	0	0	0	0	0	0	0	0	0	0	0	0
243_AG_TAT	8.27124e-07	0	0	0	0	0	7.11479e-07	0	0	0	0	9.65636e-07	1.35728e-06	0
243_AT_TAT	0	8.00626e-07	0	0	0	0	0	0	0	0	0	0	0	0
244_TA_ATT	0	0	0	0	0	0	7.11479e-07	0	0	0	0	0	0	0
244_TC_ATT	0	0	0	0	0	0	0	0	0	0	0	0	0	0
244_TG_ATT	0	0	0	0	0	0	0	0	0	0	0	0	0	0
245_TA_TTT	0	0	0	0	0	0	0	0	0	0	0	0	0	0
245_TC_TTT	0	8.00626e-07	0	0	0	0	7.11479e-07	0	9.14378e-07	0	0	0	0	0
245_TG_TTT	0	0	0	0	0	0	0	0	0	0	0	0	0	0
246_TA_TTG	0	0	0	0	0	0	0	0	0	0	0	0	0	0
246_TC_TTG	1.65425e-06	2.40188e-06	2.57495e-06	1.4669e-06	8.98968e-07	0	0	0	1.82876e-06	5.15746e-06	1.23643e-06	0	2.71456e-06	0
246_TG_TTG	0	0	0	0	0	0	0	0	0	0	0	0	0	0
